# Supplementary material for: Lacticaseibacillus rhamnosus Probio-M9 extends the lifespan of Caenorhabditis elegans
Source: Commun Biol. 2022 Oct 27;5:1139. doi: 10.1038/s42003-022-04031-2 (PMC9613993; doi:10.1038/s42003-022-04031-2)
Supplement: Supplementary file 4 — Supplementary Data 1 [file 42003_2022_4031_MOESM4_ESM.xlsx]

## Sheet: Supplementary Data 1
Supplementary Data 1. 304 differentially expressed metabolites
Metabolite	Formula	VIP	Log2FC	Type
Glu-Phe	C14H18N2O5	1.442	1.26694	up
Hesperetin	C16H14O6	1.47123	1.82817	up
N-Oleoylethanolamine	C20H39NO2	1.49652	2.44518	up
Asp-phe	C13H16N2O5	1.50407	2.68461	up
N-Acetylaspartate	C6H9NO5	1.4342	1.82958	up
2-Picolinic Acid	C6H5NO2	1.37229	1.48878	up
D-Glucoronic Acid	C6H10O7	1.34062	1.16217	up
2-Aminoethanesulfonic Acid	C2H7NO3S	1.48233	2.18143	up
Creatine	C4H9N3O2	1.45172	1.50442	up
L-Tartaric Acid	C4H6O6	1.4557	1.04331	up
O-Phosphorylethanolamine	C2H8NO4P	1.3682	1.19989	up
2-(Formylamino)Benzoic Acid	C8H7NO3	1.48839	1.35325	up
D-Glucarate	C6H10O8	1.47795	1.26847	up
N-Acetyl-L-alanine	C5H9NO3	1.40088	1.35337	up
Carbamoyl phosphate	CH4NO5P	1.29026	1.03586	up
N-acetyl-beta-alanine	C5H9NO3	1.34503	1.25384	up
3-Dehydroshikimate	C7H8O5	1.47876	2.0847	up
7alpha,12beta-Dihydroxy-5alpha-cholan-24-oic acid	C24H40O4	1.50795	12.4772	up
2-amino-4-oxovaleric acid	C5H9NO3	1.34503	1.25384	up
L-2-amino-6-oximelic acid	C7H11NO5	1.21854	1.08318	up
Ureidosuccinic acid	C5H8N2O5	1.40584	1.63355	up
Mucic Acid	C6H10O8	1.47795	1.26847	up
tetranor-PGFM	C16H26O7	1.42843	1.14425	up
Allantoic acid	C4H8N4O4	1.45392	1.97469	up
Coproporphyrin III	C36H38N4O8	1.14395	1.58376	up
Xanthosine-5'-monophosphate	C10H13N4O9P	1.44889	1.60935	up
L-Cystine	C6H12N2O4S2	1.3532	2.00739	up
Glyc-Pro	C7H12N2O3	1.3077	4.0768	up
Acetylcholine	C7H15NO2	1.3541	2.62294	up
N-Acetyl-L-Glutamic Acid	C7H11NO5	1.33076	1.00563	up
Nicotinic Acid	C6H5NO2	1.46716	1.49326	up
4-Guanidinobutyric Acid	C5H11N3O2	1.48836	1.73923	up
Kynurenic Acid	C10H7NO3	1.49673	1.65182	up
N'-Formylkynurenine	C11H12N2O4	1.49065	1.88809	up
Sn-Glycero-3-Phosphocholine	C8H20NO6P	1.37285	1.13681	up
DL-Carnitine	C7H15NO3	1.46527	1.16624	up
Dihydro-D-sphingosine	C18H39NO2	1.50918	14.3489	up
N-Alpha-Acetyl-L-Asparagine	C6H10N2O4	1.46611	1.17485	up
γ-L-Glutamate-Cysteine	C8H14N2O5S	1.45739	2.85177	up
N-(2-hydroxyethyl) stearamide	C20H41NO2	1.49559	1.97621	up
3-Carboxypropyltrimethylammonium	C7H15NO2	1.3541	2.62294	up
Biotinamide	C10H17N3O2S	1.47608	1.8568	up
2,4-diacetamino-2,4,6-triphenoxy-D-mannopyranose	C10H18N2O5	1.50683	3.26033	up
Menadione-9	C56H80O2	1.48604	6.24077	up
Carnitine C5:1	C12H21NO4	1.39432	1.49377	up
Leu-Val	C11H22N2O3	1.09968	1.41385	up
Phe-Met	C14H20N2O3S	1.44448	1.41586	up
Glu-Met	C10H18N2O5S	1.46542	1.89801	up
Met-Glu	C10H18N2O5S	1.46542	1.89801	up
Isopentenyl pyrophosphate	C5H12O7P2	1.47725	1.16831	up
Phe-Glu	C14H18N2O5	1.4518	1.35114	up
Sphingosyl-phosphocholine	C23H50N2O5P	1.50178	2.0795	up
Leucyl-phenylalanine	C15H22N2O3	1.48978	1.33123	up
Palmitoylethanolamide (PEA)	C18H37NO2	1.49014	1.81577	up
Asp-Tyr	C13H16N2O6	1.46876	1.69335	up
Glu-Tyr	C14H18N2O6	1.45247	1.72154	up
FAHFA (16:0/12-O-18:0)	C34H66O4	1.48167	2.17046	up
Geranyl acetate	C12H20O2	1.4568	1.89245	up
Hexadecanedioic acid,3,3,14,14-tetramethyl	C20H38O4	1.32259	4.38244	up
MG (0:0/13:0/0:0)	C16H32O4	1.43675	3.64016	up
MG (15:0/0:0/0:0)	C18H36O4	1.50012	1.69357	up
MG (16:1(9Z)/0:0/0:0)	C19H36O4	1.48551	2.5527	up
Palmitoylserinol	C19H39NO3	1.50303	2.2726	up
Codeine-6-β-D-glucuronide	C24H29NO9	1.41988	1.39358	up
Cytochalasin B	C29H37NO5	1.46957	1.9431	up
Ile-Met	C11H22N2O3S	1.45847	1.90415	up
Ile-Asp	C10H18N2O5	1.50658	3.35918	up
Cephaeline	C28H38N2O4	1.4068	1.8719	up
2-aminohexadecanoic acid	C16H33NO2	1.48272	1.38931	up
N-Carboxyethyl-γ-aminobutyric acid	C7H13NO4	1.14797	6.19467	up
Sumatriptan	C14H21N3O2S	1.46022	1.50774	up
Asp Leu Leu	C16H29N3O6	1.49783	2.71573	up
Gluten exorphin C	C29H57N5O12	1.50929	17.3301	up
Ile Glu	C11H20N2O5	1.00745	3.71891	up
Leucyl-Methionine	C11H22N2O3S	1.42063	1.24029	up
Phenylalanyl-Isoleucine	C15H22N2O3	1.4636	1.30554	up
Sarcodon scabrosus Depsipeptide	C23H39N3O8	1.5094	12.7682	up
5(S),6(R),15(R)-Lipoxin A4	C20H32O5	1.50711	5.09777	up
5,8-Epoxy-5,8-dihydro-3-hydroxy-8'-apo-b, y-carotenal	C30H40O3	1.46444	1.00406	up
5α-Pregnane-3α,21-diol-20-one	C21H34O3	1.48622	1.92937	up
Val-Met	C10H20N2O3S	1.42757	1.18365	up
Bispyribac	C19H18N4O8	1.42614	2.01827	up
Tyr-Glu	C14H18N2O6	1.43962	1.75234	up
Tyr-Thr	C13H18N2O5	1.49379	1.4776	up
1-[(5-Chloro-1H-indol-2-yl) carbonyl]-4-methylpiperazine	C14H16ClN3O	1.44699	1.42485	up
5-Acetylamino-6-formylamino-3-methyluracil	C8H10N4O4	1.50951	16.9737	up
Calcimycin	C29H37N3O6	1.4233	1.83226	up
Pheniramine	C16H20N2	1.4623	3.18965	up
Quinoline, 4-[3-(2-pyridinyl)-1H-pyrazol-4-yl]	C17H12N4	1.41026	1.20765	up
Endoxifen	C25H27NO2	1.49685	1.78022	up
(+)-Prosopinine	C18H35NO3	1.29613	6.45977	up
13-Azaprostanoic acid	C19H37NO2	1.44165	1.08589	up
15-Oxo-beta-bilirubin	C33H34N4O7	1.4999	3.50748	up
19-Hydroxytabersonine	C21H24N2O3	1.47833	1.76156	up
1-O-Feruloyl-beta-D-glucose;1-Feruloyl-D-glucose	C16H20O9	1.46658	1.13505	up
2-Phenyl-N-(5-propan-2-yl-2-thiazolyl) acetamide	C14H16N2OS	1.43066	1.09948	up
Cys Glu Phe	C17H23N3O6S	1.37112	2.18786	up
D-Lombricine	C6H15N4O6P	1.49217	1.97036	up
Glu Phe Glu	C19H25N3O8	1.46145	1.74352	up
Glu Tyr Asp Lys	C24H35N5O10	1.38979	1.52383	up
Ile Thr Val Lys Leu	C27H52N6O7	1.50381	2.96642	up
Indolylmethylthiohydroximate	C10H10N2OS	1.46614	1.11165	up
Leu Gln Asn Arg	C21H39N9O7	1.48622	2.75315	up
Leu Phe Asn Asp	C23H33N5O8	1.49902	3.11978	up
Lys Glu Thr Glu	C20H35N5O10	1.50191	3.04999	up
Lys Leu Thr Ala Ala	C22H42N6O7	1.50538	2.97745	up
Lys Lys Lys Gln Tyr	C32H55N9O8	1.50948	17.5225	up
N-3-oxo-tetradecanoyl-L-Homoserine lactone	C18H31NO4	1.48409	1.41722	up
Norbelladine	C15H17NO3	1.40672	1.11889	up
Phe Asn Ile Glu	C24H35N5O8	1.485	2.84673	up
Phe His Gln	C20H26N6O5	1.49515	2.12817	up
Phe Ser Tyr Asp	C25H30N4O9	1.49155	3.40528	up
Pro Glu Arg Val Lys	C27H49N9O8	1.5094	17.2196	up
Pro Val Ala Glu Val	C23H39N5O8	1.48664	3.53704	up
Ser His Asp	C13H19N5O7	1.50935	13.1583	up
Thr Tyr Arg Lys	C25H42N8O7	1.50932	16.1408	up
Trp-Ala-OH	C20H19N3O6	1.36684	2.27245	up
Val Pro Asp	C14H23N3O6	1.37439	1.13185	up
Leonurine	C14H21N3O5	1.46533	1.7518	up
Val Tyr His Lys	C26H39N7O6	1.49735	2.96623	up
Glu-Leu	C11H20N2O5	1.48854	2.0064	up
Norharman; PlaSMA ID-382	C11H8N2	1.49998	1.88483	up
2-[[4-[[(6S)-2-amino-4-oxo-5,6,7,8-tetrahydro-3H-pteridin-6-yl] methylamino] benzoyl] amino] pentanedioic acid	C19H23N7O6	1.44297	1.20274	up
[(2S)-2-pentadecanoyloxy-3-tetradecanoyloxypropyl] (7Z,10Z,13Z,16Z,19Z)-docosa-7,10,13,16,19-pentaenoate	C54H94O6	1.19444	1.27684	up
[(2S)-2,3-di(tetradecanoyloxy)propyl] (6Z,9Z,12Z,15Z)-octadeca-6,9,12,15-tetraenoate	C49H86O6	1.49509	2.69126	up
(2S)-6-[5-[(3aS,4S,6aR)-2-oxo-1,3,3a,4,6,6a-hexahydrothieno[3,4-d] imidazol-4-yl] pentanoylamino]-2-azaniumylhexanoate	C16H28N4O4S	1.44724	1.76545	up
1-Trifluoromethoxyphenyl-3-(1-propionylpiperidin-4-yl) urea	C16H20F3N3O3	1.50841	4.18116	up
(3beta,17alpha,23S,24S)-17,23-Epoxy-3,24,29-trihydroxy-27-norlanost-8-en-15-one	C29H46O5	1.50284	2.39064	up
(9Z)-N-((1R)-2-Hydroxy-1-methylethyl)-9-octadecenamide	C21H41NO2	1.50475	3.54419	up
1-O-Octadecyl-2-O-methyl-sn-glyceryl-3-phosphorylcholine	C27H58NO6P	1.50766	2.96287	up
6H-Dibenzo[b,d]pyran, 3-(1,1-dimethylheptyl)-6a,7,10,10a-tetrahydro-1-methoxy-6,6,9-trimethyl-, (6aR,10aR)	C26H40O2	1.49132	2.73522	up
2S-Amino-tridecanoic acid;2S-Amino-tridecanoate;(S)-2-Aminotridecanoic acid	C13H27NO2	1.49462	2.31109	up
cis-3-(Carboxy-ethyl)-3,5-cyclo-hexadiene-1,2-diol; cis-3-(2-Carboxy-ethyl)-3,5-cyclo-hexadiene-1,2-diol;3-(cis-5,6-Dihydroxycyclohexa-1,3-dien-1-yl) propanoate	C9H12O4	1.46785	1.10236	up
Oxadixyl	C14H18N2O4	1.49637	1.84505	up
Tenovin-6	C25H34N4O2S	1.49991	3.44897	up
Secoisolariciresinol	C20H26O6	1.50487	6.46186	up
(3S,9S,10R,13R,14R,17R)-10,13-dimethyl-17-[(E,2R)-6-methyl-5-methylidenehept-3-en-2-yl]-2,3,4,9,11,12,14,15,16,17-decahydro-1H-cyclopenta[a]phenanthren-3-ol	C28H42O	1.50029	2.91071	up
(3S,10S,13R)-10,13-dimethyl-17-[(2R)-6-methylhept-5-en-2-yl]-2,3,4,5,6,9,11,12,14,15,16,17-dodecahydro-1H-cyclopenta[a]phenanthren-3-ol	C27H44O	1.50067	2.71475	up
Terpendole G	C28H37NO4	1.23869	-3.5633	down
Thr Asp Trp	C19H24N4O7	1.48344	-1.71073	down
Trp Met Trp	C27H31N5O4S	1.18093	-1.20839	down
Trp Pro Ala	C19H24N4O4	1.46222	-1.04707	down
Tubulosine	C29H37N3O3	1.29549	-1.32397	down
Tyr Ala Asp Lys	C22H33N5O8	1.00498	-1.27285	down
Tyr Gln Asn Glu	C23H32N6O10	1.33717	-1.64975	down
Val His Ile Glu	C22H36N6O7	1.4581	-1.21386	down
Leu Asp Ser	C13H23N3O7	1.25811	-1.33804	down
2-Hydroxymyristic Acid	C14H28O3	1.48325	-1.64454	down
[(2S)-2-hexadecanoyloxy-3-tetradecanoyloxypropyl] (Z)-octadec-9-enoate	C51H96O6	1.31192	-2.4915	down
1-Myristoyl-2-hydroxy-sn-glycero-3-phosphoethanolamine	C19H40NO7P	1.17727	-1.60484	down
13(S)-HpOTrE；(9Z,11E,13S,15Z)-13-Hydroperoxyoctadeca-9,11,15-trienoic acid	C18H30O4	1.14809	-1.20813	down
3beta-Hydroxy-4beta-methyl-5alpha-cholest-7-ene-4alpha-carboxylate	C29H48O3	1.09395	-1.19263	down
Avermectin A1b; Avermectin A1a, 25-de(1-methylpropyl)-25-(1-methylethyl)-	C48H72O14	1.31189	-3.40273	down
benzyl 4-(1,3-dioxoisoindolin-2-yl)-2',2'-dimethyl-3',5-dioxo-2',3',4,5-tetrahydro-3H-spiro[furan-2,9'-imidazo[1,2-a] indole]-1'(9a'H)-carboxylate	C31H25N3O7	1.31184	-1.02924	down
C-13(2)-Carboxypyropheophorbide a; C-13(2)-Carboxylpyropheophorbide a	C34H34N4O5	1.21331	-1.16006	down
L-Asparagine Anhydrous	C4H8N2O3	1.22693	-1.11879	down
L-Homocitrulline	C7H15N3O3	1.33358	-1.26979	down
N-Phenylacetylglycine	C10H11NO3	1.3943	-1.16508	down
2,5-Dihydroxy Benzoic Acid	C7H6O4	1.50959	-14.9223	down
Citramalic Acid	C5H8O5	1.47272	-2.03458	down
Orotic Acid	C5H4N2O4	1.4045	-2.82587	down
2-Hydroxybutanoic Acid	C4H8O3	1.43767	-1.7472	down
3-Hydroxybutyrate	C4H8O3	1.43767	-1.7472	down
Malonicacid	C3H4O4	1.43767	-1.7472	down
LPE (18:1/0:0)	C23H46NO7P	1.18111	-1.23143	down
LPE (18:0/0:0)	C23H48NO7P	1.10043	-1.32953	down
LPE (16:0/0:0)	C21H44NO7P	1.29783	-1.53247	down
Neopterin	C9H11N5O4	1.35299	-1.95167	down
D-Fructose 6-Phosphate-Disodium Salt	C6H11Na2O9P	1.26719	-1.03122	down
Oxoadipic Acid	C6H8O5	1.45238	-2.22514	down
Dl-Glyceraldehyde3-Phosphate	C3H7O6P	1.33059	-1.18544	down
8,15-Dihete	C20H32O4	1.05484	-1.00404	down
N-Acetylmethionine	C7H13NO3S	1.47432	-1.8596	down
UDP-glucose	C15H24N2O17P2	1.30281	-1.45468	down
N-(2-Methylbenzoyl) glycine	C10H11NO3	1.3943	-1.16508	down
FFA (14:0)	C14H28O2	1.14876	-1.2182	down
3-Hydroxyglutaric acid	C5H8O5	1.43316	-1.28372	down
Cysteine glutathione disulfide	C13H22N4O8S2	1.09094	-1.0393	down
N-Methyl-L-Glutamate	C6H11NO4	1.44496	-1.66219	down
Stachyose	C24H42O21	1.01157	-4.01037	down
2-Hydroxyglutaric acid	C5H8O5	1.47272	-2.03458	down
D-Calcium Pantothenate	C18H34N2O10	1.42861	-1.46141	down
UDP-D-galactose	C15H24N2O17P2	1.30281	-1.45468	down
LPE (0:0/16:0)	C21H44NO7P	1.29783	-1.53247	down
LPE (0:0/16:1)	C21H42NO7P	1.28842	-1.3617	down
Glycine linoleate	C20H35NO3	1.1051	-3.48198	down
Sorbitol 6-phosphate	C6H15O9P	1.41071	-1.95054	down
GalactinolHydrate	C12H22O11	1.43767	-1.7472	down
3-hydroxy-tetradecanoic acid	C14H28O3	1.43111	-1.6599	down
N-Acetyl-5-aminosalicylic acid	C9H9NO4	1.15812	-5.53346	down
LPE (0:0/22:6)	C27H44NO7P	1.21087	-1.01126	down
LPE (22:6/0:0)	C27H44NO7P	1.21087	-1.01126	down
LPE (0:0/18:0)	C23H48NO7P	1.10043	-1.32953	down
Glu-Thr	C9H16N2O6	1.09989	-3.06144	down
N-Acetyldopamine	C10H13NO3	1.18741	-5.39252	down
L-Citrulline	C6H13N3O3	1.42233	-1.24436	down
Glutathione Oxidized	C20H32N6O12S2	1.36795	-1.02597	down
Glutathione Reducedform	C10H17N3O6S	1.41643	-1.09773	down
5-Methyluridine	C10H14N2O6	1.42851	-1.28082	down
8-Hydroxyguanosine	C10H13N5O6	1.38843	-1.08942	down
γ-Aminobutyric Acid	C4H9NO2	1.23663	-1.3076	down
2-Aminoadipic Acid	C6H11NO4	1.39586	-1.30425	down
LPE (14:0/0:0)	C19H40NO7P	1.32387	-1.47967	down
FFA (16:1)	C16H30O2	1.03531	-1.32482	down
FFA (12:0)	C12H24O2	1.25115	-1.30437	down
FFA (18:1)	C18H34O2	1.11385	-1.37383	down
DHA	C22H32O2	1.11459	-1.00926	down
Pterine	C6H5N5O	1.37709	-2.56989	down
N-Acetyl-L-Histidine	C8H11N3O3	1.39561	-1.05378	down
LPE (16:1/0:0)	C21H42NO7P	1.30615	-1.59893	down
L-Tryptophanamide	C11H13N3O	1.16683	-1.16855	down
Carnitine C22:2	C29H53NO4	1.26023	-1.41661	down
5,6-Dihydroxyindole-2-Carboxylic Acid	C9H7NO4	1.50973	-14.3911	down
10-deoxyformamycin	C25H43NO6	1.33276	-1.78239	down
Leu-Gly	C8H16N2O3	1.43145	-1.25158	down
Carnitine C23:5	C30H49NO4	1.27136	-1.47633	down
Carnitine C3:0	C10H19NO4	1.09373	-1.05602	down
LPE (17:1/0:0)	C22H44NO7P	1.33328	-1.15632	down
Phe-Leu	C15H22N2O3	1.29993	-3.9452	down
Ser-Phe	C12H16N2O4	1.29071	-1.0121	down
N(Alpha)-Acetyl-Epsilon-(2-Propenal) Lysine	C11H18N2O4	1.18744	-4.28935	down
N-Acetyl-L-phenylalanine	C11H13NO3	1.46737	-1.41967	down
Cyclo (Tyr-Leu)	C15H20N2O2	1.08734	-3.3984	down
Cyclopentylglycine	C7H13NO2	1.42564	-1.29299	down
2'-Deoxyinosine-5'-monophosphate	C10H13N4O7P	1.46615	-1.25212	down
Eritadenine	C9H11N5O4	1.46065	-2.05292	down
1-Methylpiperidine-2-carboxylic acid	C7H13NO2	1.42564	-1.29299	down
Emetine	C29H40N2O4	1.11816	-1.24908	down
2-cis-4-trans-Abscisic acid	C15H20O4	1.4592	-2.51644	down
All-trans-Pentaprenyl diphosphate	C25H44O7P2	1.24323	-1.80139	down
Avocadene acetate	C19H36O4	1.24322	-1.68371	down
Canthaxanthin	C40H52O2	1.46746	-1.60657	down
Glycerophospho-N-oleoylethanolamine	C23H46NO7P	1.15666	-2.54195	down
MG (24:1(15Z)/0:0/0:0)	C27H52O4	1.21636	-1.46138	down
Prostaglandin E2 p-acetamidophenyl ester	C28H39NO6	1.31795	-2.53574	down
Secasterone	C28H46O4	1.11611	-1.73216	down
L-Serine, N-(1-oxohexadecyl)-O-phosphono-	C19H38NO7P	1.23652	-1.29503	down
Thr Lys Glu	C15H28N4O7	1.45808	-1.04689	down
Tryptophyl-Tyrosine	C20H21N3O4	1.30292	-2.31167	down
2-Acetamido-2-deoxy-beta-D-glucopyranose	C8H15NO6	1.31032	-1.01663	down
Azaperone	C19H22FN3O	1.38693	-1.02001	down
Bekanamycin	C18H37N5O10	1.04502	-1.03507	down
Nopalinic acid	C10H18N2O6	1.19375	-1.53388	down
Embelin	C17H26O4	1.15441	-1.0037	down
Fucose 1-phosphate	C6H13O8P	1.0459	-1.01763	down
Simmondsin	C16H25NO9	1.42745	-1.49076	down
6,7-Dimethyl-8-(D-ribityl) lumazine	C13H18N4O6	1.50375	-2.65701	down
Acrimarine I	C34H31NO7	1.29983	-1.46337	down
Acrimarine J	C35H33NO8	1.30581	-1.44492	down
Clozapine N-oxide	C18H19ClN4O	1.36724	-1.58737	down
Pectenotoxin 7	C47H68O16	1.24735	-2.9598	down
Pomiferin	C25H24O6	1.44506	-1.46099	down
12-trans-Hydroxy juvenile hormone III	C16H26O4	1.15884	-1.0986	down
15-Demethoxy-epsilon-rhodomycin	C29H33NO11	1.36512	-1.41998	down
Cys His Ala	C12H19N5O4S	1.36102	-1.6449	down
3-Dehydro-2-deoxyecdysone	C27H42O5	1.22092	-2.85441	down
3-hydroxyandrost-5-en-17-one sulfate	C19H28O5S	1.12724	-1.74713	down
5Androstan-3ol-17-one sulfate	C19H30O5S	1.02203	-1.40277	down
8,9-EE-14(Z)-E	C20H36O3	1.29614	-1.42434	down
Ala Ser Asp	C10H17N3O7	1.46164	-1.43786	down
Anatalline	C15H17N3	1.35958	-1.71075	down
Asn Glu Tyr Glu	C23H31N5O11	1.2996	-1.85823	down
Asn-Asp-OH	C13H13N3O9	1.24119	-1.40447	down
Asp Leu Phe Arg	C25H39N7O7	1.20831	-1.06612	down
Asp Leu Ser	C13H23N3O7	1.47198	-1.71856	down
Asp Phe Asn	C17H22N4O7	1.4347	-1.00821	down
Asp Phe Ser Arg	C22H33N7O8	1.24744	-1.02863	down
beta-Paxitriol;10beta-Hydroxypaxilline	C27H35NO4	1.18268	-1.12088	down
Butirosin B	C21H41N5O12	1.17185	-1.17989	down
Gln Asp Leu Glu	C20H33N5O10	1.29907	-1.14593	down
Glu Tyr Asn Lys	C24H36N6O9	1.44608	-1.2967	down
Gly Arg Ala	C11H22N6O4	1.41151	-1.52144	down
His Pro Asp	C15H21N5O6	1.00751	-2.00368	down
Ile Asn Phe	C19H28N4O5	1.19277	-1.02969	down
Ile Asp Glu	C15H25N3O8	1.46092	-1.26506	down
Ile His Asn Glu	C21H33N7O8	1.3091	-1.41791	down
Ile Thr Tyr Asp	C23H34N4O9	1.24117	-1.77134	down
Indolylmethyl-desulfoglucosinolate	C16H20N2O6S	1.15019	-1.02184	down
Leu Glu Phe Glu	C25H36N4O9	1.24246	-1.59265	down
Lys Gly Gly Asn Glu	C19H33N7O9	1.14101	-1.01439	down
Lys Met Trp	C22H33N5O4S	1.45018	-1.97493	down
Lys-Lys-OH	C17H26N4O6	1.00932	-1.30212	down
Met Tyr Tyr	C23H29N3O6S	1.45309	-1.55675	down
NBD-FTY720 phenoxy	C23H31N5O6	1.21776	-1.22366	down
Phe Thr Arg Lys	C25H42N8O6	1.48044	-3.22676	down
Phe Tyr Asn Glu	C27H33N5O9	1.15603	-1.50841	down
Phe Val His Arg	C26H39N9O5	1.37043	-1.54359	down
Pro Ala Asp Lys Thr	C22H38N6O9	1.49138	-2.95684	down
Pro Met Tyr	C19H27N3O5S	1.1136	-2.65483	down
Pro Thr Ser	C12H21N3O6	1.46669	-1.10453	down
Ser Arg Phe Lys	C24H40N8O6	1.01842	-2.8656	down
Ser Glu Phe Arg	C23H35N7O8	1.09101	-1.09493	down
Ser Ile Ser	C12H23N3O6	1.43143	-1.1182	down
Ser Thr Ile	C13H25N3O6	1.32132	-4.86128	down
Ser Tyr Lys Asp	C22H33N5O9	1.21367	-1.42645	down
Butachlor	C17H26ClNO2	1.47466	-1.73337	down
Phytanic acid	C20H40O2	1.04098	-1.41727	down
Prodiamine	C13H17F3N4O4	1.30911	-1.0068	down
(+)-Fluprostenol isopropyl ester	C26H35F3O6	1.14557	-1.06857	down
(3S,10R,13R)-10,13-dimethyl-17-[(2R)-6-methylheptan-2-yl]-2,3,4,7,8,9,11,12,14,15,16,17-dodecahydro-1H-cyclopenta[a]phenanthren-3-ol	C27H46O	1.24731	-1.97662	down
(2R)-2-[(3R,4R,5S,6R)-3-acetamido-2-[[[(2R,3S,4R,5R)-5-(2,4-dioxopyrimidin-1-yl)-3,4-dihydroxyoxolan-2-yl] methoxy-hydroxyphosphoryl] oxy-hydroxyphosphoryl] oxy-5-hydroxy-6-(hydroxymethyl) oxan-4-yl] oxypropanoic acid	C20H31N3O19P2	1.45018	-1.34303	down
(10S,13R)-10,13-dimethyl-17-(6-methylhept-5-en-2-yl)-1,2,4,5,6,7,11,12,14,15,16,17-dodecahydrocyclopenta[a]phenanthren-3-one	C27H42O	1.34531	-3.17267	down
(2R,3R,4S,5S,6R)-4-[[(1S,3S,4S,5R,8R)-4,8-dihydroxy-2,6-dioxabicyclo [3.2.1] octan-3-yl] oxy]-6-(hydroxymethyl) oxane-2,3,5-triol	C12H20O10	1.49308	-1.17503	down
