# Supplementary material for: Lacticaseibacillus rhamnosus Probio-M9 extends the lifespan of Caenorhabditis elegans
Source: Commun Biol. 2022 Oct 27;5:1139. doi: 10.1038/s42003-022-04031-2 (PMC9613993; doi:10.1038/s42003-022-04031-2)
Supplement: Supplementary file 5 — Supplementary Data 2 [file 42003_2022_4031_MOESM5_ESM.xlsx]

## Sheet: Fig. 2a
Fig. 2a The life cycle (from egg to its first egg laid) from wild-type N2 worms grown on OP50 and OP50+Probio-M9.
	OP50	OP50+Probio-M9
1	65	68
2	66	71
3	68	71
4	68	71
5	68	72
6	68	72
7	69	73
8	69	73
9	69	73
10	70	73
11	68	66
12	69	66
13	69	66
14	69	69
15	71	69
16	71	70
17	71	71
18	72	71
19	73	71
20		71

## Sheet: Fig. 2b
Fig. 2b The total number of progeny from wild-type N2 worms grown on OP50 and OP50+Probio-M9.
	OP50	OP50+Probio-M9
1	345	363
2	354	378
3	349	378
4	331	362
5	299	364
6	340	365
7	373	344
8	341	388
9	356	380
10	405	321
11	302	300
12	328	323
13	340	341
14	338	376
15	327	363
16	368	331
17	326	343
18	346	316
19	330	382
20	328	312

## Sheet: Fig. 2c
Fig. 2c The reproductive cycle from wild-type N2 worms grown on OP50 and OP50+Probio-M9.
OP50
Time (Days)	1	2	3	4	5	6	7	8	9	10	11	12	13	14	15	16	17	18	19	20
1	52	35	33	48	27	29	32	42	38	46	45	41	47	63	51	50	52	46	52	50
2	179	183	183	194	184	180	169	190	176	185	168	180	183	178	168	168	181	181	166	161
3	113	132	124	87	70	130	144	107	129	169	88	106	106	96	101	138	89	111	110	78
4	1	4	7	1	17	1	27	1	13	4	1	0	3	1	7	12	4	7	2	35
5	0	0	2	1	0	0	1	0	0	1	0	1	1	0	0	0	0	1	0	4
6	0	0	0	0	1	0	0	1	0	0	0	0	0	0	0	0	0	0	0	0
7	0	0	0	0	0	0	0	0	0	0	0	0	0	0	0	0	0	0	0	0
8	0	0	0	0	0	0	0	0	0	0	0	0	0	0	0	0	0	0	0	0
9	0	0	0	0	0	0	0	0	0	0	0	0	0	0	0	0	0	0	0	0
OP50+Probio-M9
Time (Days)	1	2	3	4	5	6	7	8	9	10	11	12	13	14	15	16	17	18	19	20
1	40	41	41	31	49	41	44	47	54	56	50	53	46	56	47	38	53	31	59	54
2	182	202	173	198	160	182	174	162	173	170	177	166	171	159	167	167	180	180	172	157
3	131	125	155	128	150	134	123	171	151	95	71	100	114	137	125	122	107	104	121	96
4	7	9	4	5	4	8	2	7	2	0	1	4	3	23	24	2	2	1	25	4
5	1	1	5	0	0	0	0	1	0	0	1	0	6	0	0	2	1	0	2	1
6	2	0	0	0	1	0	1	0	0	0	0	0	1	1	0	0	0	0	3	0
7	0	0	0	0	0	0	0	0	0	0	0	0	0	0	0	0	0	0	0	0
8	0	0	0	0	0	0	0	0	0	0	0	0	0	0	0	0	0	0	0	0
9	0	0	0	0	0	0	0	0	0	0	0	0	0	0	0	0	0	0	0	0

## Sheet: Fig. 2d
Fig. 2d The body size from wild-type N2 worms grown on OP50 and OP50+Probio-M9.
OP50
Time (Days)	1	2	3	4	5	6	7	8	9	10	11	12	13	14	15	16	17	18	19	20
1	0.0878	0.0896	0.0932	0.0864	0.0901	0.0849	0.0957	0.0883	0.084	0.0971	0.097	0.094	0.0813	0.0875	0.0921	0.0867	0.0829	0.0952	0.102	0.089
3	0.122	0.1222	0.1255	0.1428	0.1214	0.1093	0.1109	0.1169	0.1034	0.1198	0.1117	0.105	0.1052	0.1162	0.129	0.1425	0.1301	0.1128	0.1159	0.1093
5	0.1304	0.1121	0.1147	0.1233	0.1174	0.1109	0.1181	0.1137	0.1172	0.124	0.1308	0.1239	0.1186	0.1137	0.1207	0.1231	0.1247	0.1145	0.1124	0.1208
OP50+Probio-M9
Time (Days)	1	2	3	4	5	6	7	8	9	10	11	12	13	14	15	16	17	18	19	20
1	0.09	0.0924	0.0917	0.0963	0.0897	0.0956	0.0871	0.0932	0.087	0.1048	0.0953	0.0953	0.0921	0.0953	0.104	0.0825	0.0948	0.0912	0.0933	0.0907
3	0.1303	0.1272	0.1318	0.1086	0.128	0.1298	0.1133	0.104	0.1118	0.1122	0.1217	0.1199	0.1074	0.1141	0.1113	0.1341	0.1262	0.1218	0.1186	0.138
5	0.1171	0.1145	0.1237	0.1125	0.1265	0.1201	0.1303	0.1276	0.1119	0.1205	0.1207	0.1226	0.1169	0.1121	0.1298	0.1271	0.1045	0.1187	0.1105	0.1165

## Sheet: Fig. 2g
Fig. 2g The pharyngeal pumping rate from wild-type N2 worms grown on OP50 and OP50+Probio-M9.
OP50
Time (Days)	1	2	3	4	5	6	7	8	9	10	11	12	13	14	15	16	17	18	19	20
2	102	89	95	90	85	90	88	94	105	92	106	91	89	88	103	92	90	97	94	105
4	81	78	72	80	84	82	88	82	83	85	88	85	79	89	90	94	89	90	92	85
6	65	64	60	63	70	66	65	61	62	57	54	64	62	44	53	59	59	59	24	41
8	0	15	56	67	0	65	65	57	62	0	45	42	64	0	70	62	25	68	34	70
10	46	0	45	22	51	0	35	54	56	0	56	47	31	0	47	42	0	54	0	55
12	24	28	0	45	17	0	23	32	52	36	48	53	50	0	15	0	33	0	24	0
14	28	39	0	27	0	24	19	0	22	20	21	0	16	0	17	15	14	0	18	19
OP50+Probio-M9
Time (Days)	1	2	3	4	5	6	7	8	9	10	11	12	13	14	15	16	17	18	19	20
2	99	100	93	98	95	96	93	99	97	93	98	93	100	93	96	89	96	96	102	92
4	81	80	81	82	84	87	93	87	81	85	82	80	86	80	72	85	78	90	88	84
6	66	73	70	72	72	78	71	73	82	74	72	70	75	72	64	77	70	71	75	63
8	68	72	66	56	45	66	75	68	77	53	60	65	72	59	51	62	58	67	60	54
10	67	67	53	0	72	64	53	58	63	0	54	65	68	45	71	70	72	67	70	35
12	47	69	63	0	0	67	45	65	48	63	45	57	60	51	53	58	61	50	36	57
14	26	59	0	65	54	61	33	45	59	28	41	61	56	63	0	62	61	48	0	67

## Sheet: Fig. 2h
Fig. 2h The normal locomotor activity from wild-type N2 worms grown on OP50 and OP50+Probio-M9.
Time (Days)		Normal locomotion			Uncoordinated / Sluggish			Cannot move body			Dead
8	OP50	46.1538	54.5455	50	38.4615	22.7273	25	11.5385	18.1818	17.8571	3.84615	4.54545	7.14286
	OP50+Probio-M9	74.0741	79.1667	80.7692	18.5185	16.6667	7.69231	7.40741	4.16667	11.5385	0	0	0
10	OP50	28	30	19.2308	20	25	23.0769	36	40	42.3077	16	5	15.3846
	OP50+Probio-M9	44.4444	41.6667	50	22.2222	25	20.8333	18.5185	25	20.8333	14.8148	8.33333	8.33333
12	OP50	14.2857	10.5263	4.7619	33.3333	21.0526	28.5714	33.3333	36.8421	23.8095	19.0476	31.5789	42.8571
	OP50+Probio-M9	30.4348	22.7273	40.9091	26.087	27.2727	22.7273	34.7826	22.7273	27.2727	8.69565	27.2727	9.09091
14	OP50	5.88235	0	0	17.6471	30.7692	25	35.2941	7.69231	25	41.1765	61.5385	50
	OP50+Probio-M9	23.5294	18.75	30	35.2941	25	35	17.6471	25	20	23.5294	31.25	15
16	OP50	0	0	0	10	20	0	30	20	33.3333	60	60	66.6667
	OP50+Probio-M9	15.3846	9.09091	17.6471	38.4615	27.2727	29.4118	30.7692	18.1818	29.4118	15.3846	45.4545	23.5294

## Sheet: Fig. 2j
Fig. 2j The fluorescence intensity of lipofuscin accumulation in C. elegans.
OP50
Time (Days)	1	2	3	4	5	6	7	8	9	10	11	12	13	14	15	16	17	18	19	20	21	22	23	24	25	26	27	28	29	30	31	32	33	34
Day 10	28.722	20.852	20.962	26.543	22.011	22.776	33.573	25.022	26.966	29.465	16.814	28.94	21.009	21.826	25.814	21.598	25.649	25.527	24.76	15.248	20.379	16.979	18.58	26.811	19.082	22.006	25.608	34.35	23.114	17.825	20.131	17.565	14.564	17.234
Day 15	38.338	26.728	49.083	29.601	37.129	27.865	37.747	27.98	24.573	31.697	37.776	25.02	38.393	23.534	25.488	24.67	43.807	28.75	20.711	31.441	24.088	32.732	27.879	21.233	21.276	20.559	18.886	25.504	24.687	19.228	27.519	25.579	22.972	19.859
OP50+Probio-M9
Time (Days)	1	2	3	4	5	6	7	8	9	10	11	12	13	14	15	16	17	18	19	20	21	22	23	24	25	26	27	28	29	30	31	32	33	34
Day 10	13.742	13.645	10.127	13.599	18.376	15.77	11.932	10.166	12.616	10.676	12.854	8.679	10.221	7.494	10.169	10.957	9.934	11.429	7.707	13.115	10.747	19.351	15.156	13.622	15.92	8.135	13.448	13.217	11.996	11.636	14.289	9.857	18.873	12.5
Day 15	19.078	22.255	19.614	33.191	15.291	18.286	11.737	25.411	17.254	12.915	19.918	18.77	26.462	10.625	26.166	16.973	16.729	20.163	27.406	18.829	14.132	13.458	19.177	13.625	12.321	22.993	12.383	19.817	22.969	11.704	24.774	19.7	18.102	18.978

## Sheet: Fig. 2k
Fig. 2k The thermotolerance of wild-type N2 worms grown on OP50 and OP50+Probio-M9.
Time (Hours)	OP50			OP50+Probio-M9
12	54.2857	78.3784	83.7838	82.0513	87.8788	70.9677
18	17.1429	45.946	35.1351	56.4103	57.5758	48.3871
24	5.71429	16.2162	10.8108	35.8974	24.2424	22.5806

## Sheet: Fig. 3f
Fig. 3f The lifespan extension of worms cultured from eggs to L4 stage or adulthood (day 2 after L4 or day 4 after L4) on OP50+Probio-M9.
	L4	Day 2 after L4	Day 4 after L4
1	8.73	14.21	13.75
2	9.84	8.74	16.92
3	7.14	14.42	19.68

## Sheet: Fig. 3g, h 
Fig. 3g, h The ability of Probio-M9 to adhere to the worm intestinal tract.
CFU per 5 worms
Time (Days)	OP50			Probio-M9			LGG
Day 5	0	0	2	1240	1110	900	970	840	680
Day 10	0	0	1	3800	3400	4700	4000	4300	4700
Day 13	0	0	2	2800	3500	3700	3200	3800	4200
CFU per worm
Time (Days)	OP50			Probio-M9			LGG
Day 5	0	0	0.4	248	222	180	194	168	136
Day 10	0	0	0.2	760	680	940	800	860	940
Day 13	0	0	0.4	560	700	740	640	760	840

[truncated: 7 more sheets: Fig. 5g, Fig. 5i, Fig. 5k, Fig. 6b, Fig. 6g, Supplementary Figure 1b d f h, Supplementary Figure 3b ]
