# Supplementary material for: Lacticaseibacillus rhamnosus Probio-M9 extends the lifespan of Caenorhabditis elegans
Source: Commun Biol. 2022 Oct 27;5:1139. doi: 10.1038/s42003-022-04031-2 (PMC9613993; doi:10.1038/s42003-022-04031-2)
Supplement: Supplementary file 6 — Supplementary Data 3 [file 42003_2022_4031_MOESM6_ESM.xlsx]

## Sheet: Fig. 1a 
Fig. 1a The survival curves of wild-type N2 worms grown on OP50 and OP50+Probio-M9.
Age (Days)	OP50	OP50+Probio-M9
8	1
9	1
9	1
10	1
10	1
10	1
10	1
10	1
11	1
11	1
11	1
11	1
11	1
11	1
11	1
11	1
12	1
12	1
12	1
12	1
12	1
12	1
12	1
12	1
13	1
13	1
14	1
14	1
14	1
14	1
14	1
15	1
15	1
15	1
15	1
15	1
16	1
16	1
16	1
16	1
16	1
17	1
17	1
17	1
17	1
17	1
17	1
17	1
18	1
18	1
18	1
18	1
18	1
18	1
19	1
19	1
19	1
19	1
20	1
20	1
20	1
23	1
23	1
24	1
25	1
26	1
26	1
27	1
29	1
30	1
30	1
31	1
10		1
11		1
12		1
12		1
13		1
13		1
14		1
14		1
15		1
15		1
15		1
16		1
16		1
16		1
16		1
17		1
17		1
17		1
17		1
17		1
17		1
17		1
17		1
18		1
18		1
18		1
18		1
19		1
19		1
19		1
19		1
20		1
20		1
20		1
20		1
21		1
21		1
22		1
22		1
22		1
22		1
22		1
23		1
23		1
23		1
23		1
23		1
23		1
24		1
24		1
24		1
24		1
26		1
27		1
27		1
27		1
28		1
28		1
29		1
30		1
30		1
30		1
31		1
31		1
31		1
32		1
32		1
32		1
34		1
36		1

## Sheet: Fig. 1b
Fig. 1b The survival curves of wild-type N2 worms grown on OP50, OP50+0.04 Probio-M9, OP50+0.4 Probio-M9, OP50+4 Probio-M9 and OP50+40 Probio-M9.
Age (Days)	OP50	OP50+0.04 Probio-M9	OP50+0.4 Probio-M9	OP50+4 Probio-M9	OP50+40 Probio-M9
8	1
9	1
9	1
9	1
9	1
9	1
9	1
9	1
10	1
10	1
10	1
10	1
10	1
10	1
10	1
11	1
11	1
11	1
11	1
11	1
11	1
11	1
12	1
12	1
12	1
12	1
12	1
12	1
12	1
12	1
12	1
12	1
12	1
13	1
13	1
13	1
13	1
13	1
13	1
13	1
13	1
13	1
13	1
13	1
14	1
14	1
14	1
14	1
14	1
14	1
14	1
14	1
14	1
14	1
14	1
15	1
15	1
15	1
15	1
15	1
15	1
15	1
15	1
15	1
15	1
15	1
15	1
16	1
17	1
17	1
18	1
19	1
20	1
21	1
21	1
22	1
23	1
9		1
9		1
9		1
9		1
10		1
10		1
10		1
10		1
10		1
10		1
11		1
11		1
11		1
11		1
11		1
11		1
11		1
12		1
12		1
12		1
12		1
12		1
12		1
12		1
13		1
13		1
13		1
13		1
13		1
13		1
13		1
14		1
14		1
14		1
14		1
14		1
14		1
14		1
15		1
15		1
15		1
15		1
15		1
15		1
15		1
16		1
16		1
16		1
16		1
17		1
17		1
17		1
17		1
17		1
17		1
18		1
18		1
19		1
19		1
19		1
20		1
20		1
20		1
21		1
21		1
21		1
22		1
22		1
23		1
23		1
23		1
25		1
25		1
9			1
9			1
9			1
10			1
10			1
10			1
10			1
10			1
10			1
11			1
11			1
11			1
11			1
11			1
11			1
12			1
12			1
12			1
12			1
12			1
12			1
12			1
12			1
12			1
13			1
13			1
13			1
13			1
13			1
13			1
13			1
13			1
13			1
14			1
14			1
14			1
14			1
14			1
14			1
14			1
14			1
14			1
15			1
15			1
15			1
15			1
15			1
15			1
15			1
15			1
15			1
16			1
16			1
17			1
17			1
17			1
17			1
17			1
17			1
19			1
19			1
19			1
20			1
20			1
20			1
21			1
21			1
21			1
24			1
24			1
24			1
25			1
25			1
25			1
9				1
9				1
9				1
9				1
10				1
10				1
10				1
10				1
11				1
11				1
11				1
11				1
12				1
12				1
12				1
12				1
12				1
13				1
13				1
13				1
13				1
13				1
14				1
14				1
14				1
14				1
14				1
15				1
15				1
15				1
15				1
15				1
16				1
16				1
16				1
16				1
16				1
17				1
17				1
17				1
17				1
17				1
18				1
18				1
18				1
18				1
18				1
19				1
19				1
19				1
19				1
19				1
20				1
20				1
20				1
20				1
20				1
21				1
21				1
21				1
21				1
21				1
21				1
22				1
22				1
23				1
23				1
24				1
24				1
24				1
25				1
25				1
25				1
25				1
26				1
27				1
27				1
8					1
9					1
9					1
9					1
9					1
10					1
10					1
10					1
10					1
11					1
11					1
11					1
11					1
12					1
12					1
12					1
12					1
12					1
12					1
13					1
13					1
13					1
13					1
13					1
13					1
13					1
14					1
14					1
14					1
14					1
14					1
14					1
14					1
15					1
15					1
15					1
15					1
15					1
15					1
15					1
16					1
16					1
16					1
16					1
16					1
16					1
16					1
17					1
17					1
17					1
17					1
17					1
17					1
17					1
18					1
18					1
19					1
19					1
19					1
20					1
20					1
20					1
21					1
21					1
21					1
22					1
23					1
25					1

## Sheet: Fig. 2e
Fig. 2e The survival curves of eat-2 (ad1116) grown on OP50 and OP50+Probio-M9.
Age (Days)	OP50	OP50+Probio-M9
8	1
9	1
10	1
10	1
10	1
11	1
11	1
11	1
12	1
12	1
12	1
13	1
13	1
13	1
13	1
14	1
14	1
14	1
14	1
15	1
15	1
15	1
16	1
16	1
16	1
17	1
17	1
17	1
17	1
18	1
18	1
18	1
18	1
18	1
19	1
19	1
19	1
20	1
20	1
20	1
21	1
21	1
21	1
21	1
22	1
22	1
22	1
22	1
22	1
23	1
23	1
23	1
23	1
24	1
24	1
24	1
24	1
24	1
25	1
25	1
25	1
25	1
25	1
25	1
26	1
26	1
26	1
26	1
26	1
26	1
29	1
30	1
31	1
31	1
33	1
36	1
37	1
37	1
10		1
10		1
10		1
11		1
11		1
11		1
11		1
13		1
13		1
14		1
14		1
15		1
16		1
16		1
16		1
17		1
17		1
18		1
18		1
18		1
18		1
19		1
19		1
20		1
20		1
20		1
21		1
22		1
22		1
22		1
23		1
24		1
24		1
25		1
25		1
25		1
25		1
25		1
26		1
26		1
26		1
26		1
26		1
27		1
28		1
28		1
29		1
29		1
30		1
30		1
31		1
31		1
33		1
33		1
34		1
34		1
35		1
35		1
36		1
36		1
36		1
37		1
38		1
38		1
39		1
39		1
39		1
41		1
42		1
43		1

## Sheet: Fig. 2f
Fig. 2f The survival curves of aak-2 (ok524) grown on OP50 and OP50+Probio-M9.
Age (Days)	OP50	OP50+Probio-M9
9	1
9	1
9	1
9	1
9	1
10	1
10	1
10	1
10	1
10	1
10	1
11	1
11	1
11	1
11	1
11	1
11	1
12	1
12	1
12	1
12	1
12	1
12	1
12	1
13	1
13	1
13	1
13	1
14	1
14	1
14	1
14	1
14	1
15	1
15	1
15	1
15	1
15	1
16	1
16	1
16	1
16	1
16	1
17	1
17	1
17	1
18	1
18	1
18	1
18	1
19	1
19	1
20	1
20	1
21	1
21	1
22	1
22	1
23	1
24	1
26	1
10		1
11		1
11		1
11		1
11		1
11		1
11		1
12		1
12		1
12		1
12		1
12		1
12		1
13		1
13		1
13		1
13		1
14		1
14		1
14		1
14		1
15		1
15		1
15		1
15		1
16		1
16		1
16		1
16		1
16		1
17		1
17		1
17		1
18		1
18		1
18		1
18		1
19		1
19		1
19		1
19		1
20		1
20		1
20		1
20		1
21		1
21		1
21		1
21		1
22		1
22		1
22		1
22		1
23		1
24		1
25		1
26		1
26		1
27		1
28		1
28		1
29		1
30		1
31		1
32		1
32		1
34		1
35		1

## Sheet: Fig. 3b 
Fig. 3b The survival curves of OP50 or OP50+Probio-M9-fed to late L4 stage.
Age (Days)	OP50	OP50+Probio-M9
7	1
8	1
8	1
8	1
9	1
9	1
9	1
9	1
9	1
9	1
9	1
10	1
10	1
11	1
11	1
11	1
11	1
11	1
12	1
12	1
12	1
12	1
12	1
12	1
12	1
12	1
12	1
13	1
13	1
13	1
13	1
13	1
13	1
13	1
13	1
13	1
13	1
13	1
13	1
14	1
14	1
14	1
14	1
14	1
15	1
15	1
15	1
15	1
15	1
15	1
15	1
15	1
16	1
16	1
16	1
16	1
16	1
16	1
16	1
17	1
17	1
17	1
17	1
17	1
17	1
17	1
17	1
18	1
18	1
18	1
18	1
18	1
18	1
18	1
18	1
19	1
19	1
19	1
19	1
19	1
19	1
20	1
20	1
21	1
25	1
26	1
8		1
9		1
10		1
10		1
10		1
10		1
11		1
11		1
11		1
12		1
12		1
12		1
12		1
12		1
12		1
12		1
12		1
12		1
12		1
12		1
12		1
12		1
13		1
13		1
13		1
13		1
13		1
13		1
13		1
13		1
13		1
13		1
13		1
14		1
14		1
14		1
14		1
14		1
14		1
14		1
14		1
14		1
14		1
15		1
15		1
15		1
16		1
16		1
16		1
16		1
16		1
16		1
16		1
16		1
16		1
16		1
16		1
17		1
17		1
18		1
18		1
18		1
19		1
19		1
19		1
19		1
19		1
19		1
20		1
20		1
20		1
20		1
21		1
21		1
21		1
22		1
22		1
22		1
23		1
24		1
24		1
25		1
25		1
28		1
31		1

## Sheet: Fig. 3d
Fig. 3d The survival curves of OP50 or OP50+Probio-M9-fed to day 2 after L4 stage .
Age (Days)	OP50	OP50+Probio-M9
7	1
7	1
7	1
7	1
7	1
8	1
8	1
8	1
8	1
9	1
9	1
9	1
9	1
9	1
10	1
10	1
10	1
10	1
10	1
11	1
11	1
11	1
11	1
11	1
11	1
11	1
11	1
11	1
11	1
11	1
11	1
12	1
12	1
12	1
12	1
12	1
12	1
12	1
12	1
12	1
13	1
13	1
13	1
13	1
13	1
13	1
13	1
13	1
13	1
13	1
14	1
14	1
14	1
14	1
14	1
14	1
14	1
14	1
14	1
14	1
15	1
16	1
16	1
16	1
16	1
17	1
17	1
17	1
17	1
17	1
18	1
18	1
18	1
19	1
19	1
20	1
21	1
23	1
23	1
27	1
8		1
9		1
9		1
9		1
9		1
10		1
10		1
10		1
10		1
10		1
10		1
11		1
11		1
11		1
11		1
11		1
11		1
12		1
12		1
12		1
12		1
12		1
12		1
12		1
12		1
13		1
13		1
13		1
13		1
13		1
13		1
13		1
14		1
14		1
14		1
14		1
14		1
14		1
14		1
14		1
14		1
15		1
15		1
15		1
15		1
15		1
15		1
15		1
16		1
16		1
16		1
16		1
16		1
16		1
16		1
16		1
17		1
17		1
17		1
18		1
18		1
18		1
18		1
18		1
18		1
18		1
19		1
19		1
19		1
20		1
20		1
21		1
21		1
21		1
22		1
23		1
23		1
24		1
27		1
28		1

## Sheet: Fig. 3e 
Fig. 3e The survival curves of OP50 or OP50+Probio-M9-fed to day 4 after L4 stage .
Age (Days)	OP50	OP50+Probio-M9
4	1
5	1
5	1
6	1
6	1
6	1
7	1
8	1
8	1
8	1
8	1
8	1
8	1
8	1
8	1
9	1
9	1
9	1
9	1
9	1
9	1
9	1
9	1
10	1
10	1
10	1
10	1
10	1
10	1
10	1
10	1
11	1
11	1
11	1
11	1
11	1
11	1
11	1
11	1
11	1
12	1
12	1
12	1
12	1
12	1
12	1
12	1
12	1
13	1
13	1
13	1
13	1
13	1
13	1
13	1
13	1
13	1
13	1
13	1
13	1
13	1
13	1
14	1
14	1
14	1
14	1
14	1
14	1
14	1
14	1
14	1
15	1
15	1
15	1
16	1
17	1
17	1
17	1
17	1
18	1
18	1
18	1
19	1
19	1
19	1
20	1
20	1
23	1
6		1
6		1
7		1
7		1
7		1
8		1
8		1
8		1
8		1
8		1
8		1
9		1
9		1
9		1
9		1
10		1
10		1
10		1
10		1
10		1
11		1
11		1
11		1
11		1
11		1
11		1
11		1
11		1
11		1
12		1
12		1
12		1
12		1
12		1
12		1
13		1
13		1
13		1
13		1
13		1
13		1
14		1
14		1
14		1
14		1
14		1
14		1
14		1
14		1
14		1
15		1
15		1
15		1
15		1
15		1
15		1
15		1
15		1
16		1
16		1
16		1
17		1
17		1
18		1
18		1
18		1
18		1
19		1
19		1
20		1
20		1
21		1
21		1
22		1
22		1
22		1
24		1
27		1
28		1

## Sheet: Fig. 3i
Fig. 3i The survival curves of wild-type N2 worms grown on OP50 and OP50+Heat-inactived Probio-M9.
Age (Days)	OP50	OP50+Heat-inactived Probio-M9
7	1
8	1
8	1
8	1
8	1
9	1
9	1
9	1
10	1
10	1
10	1
10	1
10	1
10	1
10	1
10	1
10	1
10	1
10	1
10	1
11	1
11	1
11	1
11	1
11	1
11	1
11	1
11	1
12	1
12	1
12	1
12	1
12	1
12	1
12	1
12	1
13	1
13	1
13	1
13	1
13	1
14	1
14	1
14	1
14	1
14	1
14	1
14	1
14	1
14	1
14	1
14	1
15	1
15	1
15	1
15	1
16	1
16	1
16	1
16	1
16	1
16	1
17	1
17	1
17	1
18	1
18	1
18	1
18	1
18	1
19	1
19	1
19	1
20	1
22	1
27	1
27	1
29	1
7		1
7		1
7		1
8		1
8		1
8		1
8		1
9		1
9		1
10		1
10		1
10		1
10		1
11		1
11		1
11		1
11		1
11		1
12		1
12		1
12		1
12		1
12		1
12		1
12		1
12		1
12		1
12		1
12		1
12		1
13		1
13		1
13		1
13		1
13		1
14		1
14		1
14		1
14		1
14		1
14		1
15		1
15		1
15		1
15		1
15		1
16		1
16		1
16		1
17		1
17		1
17		1
17		1
18		1
18		1
18		1
18		1
18		1
19		1
19		1
19		1
20		1
20		1
20		1
21		1
22		1
22		1
23		1
24		1
27		1
29		1

## Sheet: Fig.4a
Fig.4a The survival curves of nsy-1 (ag3) grown on OP50 and OP50+Probio-M9.
Age (Days)	OP50	OP50+Probio-M9
7	1
7	1
7	1
7	1
7	1
7	1
7	1
7	1
8	1
8	1
8	1
8	1
9	1
9	1
9	1
9	1
12	1
12	1
12	1
12	1
12	1
12	1
12	1
12	1
12	1
12	1
12	1
12	1
13	1
13	1
13	1
13	1
13	1
13	1
13	1
13	1
13	1
13	1
13	1
13	1
13	1
13	1
13	1
13	1
14	1
14	1
14	1
14	1
15	1
15	1
15	1
15	1
15	1
15	1
15	1
15	1
17	1
17	1
17	1
17	1
6		1
6		1
6		1
6		1
6		1
6		1
6		1
6		1
8		1
8		1
8		1
8		1
9		1
9		1
9		1
9		1
11		1
11		1
11		1
11		1
12		1
12		1
12		1
12		1
12		1
12		1
12		1
12		1
13		1
13		1
13		1
13		1
13		1
13		1
13		1
13		1
13		1
13		1
13		1
13		1
13		1
13		1
13		1
13		1
15		1
15		1
15		1
15		1
15		1
15		1
15		1
15		1
16		1
16		1
16		1
16		1
17		1
17		1
17		1
17		1

## Sheet: Fig.4b
Fig.4b The survival curves of sek-1 (km4) grown on OP50 and OP50+Probio-M9.
Age (Days)	OP50	OP50+Probio-M9
9	1
9	1
9	1
9	1
9	1
10	1
10	1
10	1
10	1
10	1
10	1
10	1
10	1
10	1
10	1
11	1
11	1
11	1
11	1
11	1
11	1
11	1
11	1
11	1
11	1
11	1
11	1
11	1
11	1
11	1
11	1
11	1
11	1
12	1
12	1
12	1
12	1
12	1
12	1
12	1
12	1
12	1
12	1
12	1
13	1
13	1
13	1
13	1
14	1
14	1
14	1
14	1
14	1
14	1
14	1
14	1
14	1
14	1
15	1
15	1
16	1
16	1
16	1
16	1
16	1
16	1
17	1
17	1
18	1
18	1
18	1
18	1
6		1
6		1
8		1
8		1
9		1
9		1
9		1
9		1
10		1
10		1
10		1
10		1
10		1
10		1
11		1
11		1
11		1
11		1
12		1
12		1
12		1
12		1
12		1
12		1
13		1
13		1
13		1
13		1
13		1
13		1
13		1
13		1
13		1
13		1
14		1
14		1
14		1
14		1
14		1
14		1
14		1
14		1
14		1
14		1
15		1
15		1
15		1
15		1
15		1
15		1
16		1
16		1
16		1
16		1
16		1
16		1
16		1
16		1
17		1
17		1
17		1
17		1
18		1
18		1
18		1
18		1

[truncated: 14 more sheets: Fig.4c, Fig.4d, Fig.4e, Fig.4f, Fig.5a, Fig.5b, Fig.5c, Fig.5d, Fig.5e, Fig.6c, Fig.6d, Fig.6e, Supplementary Figure 2a, Supplementary Figure 2b]
