# Supplementary material for: Lacticaseibacillus rhamnosus Probio-M9 extends the lifespan of Caenorhabditis elegans
Source: Commun Biol. 2022 Oct 27;5:1139. doi: 10.1038/s42003-022-04031-2 (PMC9613993; doi:10.1038/s42003-022-04031-2)
Supplement: Supplementary file 7 — Supplementary Data 4 [file 42003_2022_4031_MOESM7_ESM.xlsx]

## Sheet: Fig. 7a
Fig. 7a Comparison of the metabolic profiles between OP50 and Probio-M9 (PCA scores).
OP50_vs_OP50+Probio-M9_pca_eigenval		PC1	PC2	PC3	PC4	PC5	PC6	PC7	PC8	PC9	PC10
	Standard deviation	23.3788	13.1808	10.6348	9.81095	8.95843	8.68198	7.82712	7.3965	7.19337	6.40681e-15
	Proportion of Variance	0.43621	0.13865	0.09026	0.07682	0.06405	0.06016	0.04889	0.04366	0.0413	0
	Cumulative Proportion	0.43621	0.57486	0.66512	0.74194	0.80599	0.86615	0.91504	0.9587	1	1
OP50_vs_OP50+Probio-M9_pca_eigenvec		PC1	PC2	PC3	PC4	PC5	PC6	PC7	PC8	PC9	PC10
	OP50-1	-17.8742	23.2529	-11.3468	5.68037	-2.57534	12.9239	-0.100574	-5.11591	2.80937	5.60663e-15
	OP50-2	-22.5139	15.887	2.27666	-5.93661	12.1869	-11.9368	-0.185245	3.0464	-8.50117	5.76622e-15
	OP50-3	-24.4143	-8.89369	1.71834	4.00291	-8.79682	4.59765	1.03358	16.6225	-1.59084	3.69149e-15
	OP50-4	-22.1234	-1.20405	11.5584	-4.9053	-7.92584	-8.92534	-1.86719	-5.98296	12.8963	6.88208e-15
	OP50-5	-23.6452	-25.5488	-5.50452	1.35476	6.31792	4.06673	0.643019	-9.77235	-5.40139	4.60743e-15
	OP50+Probio-M9-1	22.5508	-0.921424	1.06346	17.2457	0.710709	-5.31568	-14.9795	-0.164824	-1.03203	7.88258e-15
	OP50+Probio-M9-2	21.4145	-0.24302	-1.04401	11.9599	1.90707	-6.1366	17.6508	-0.233647	2.62979	6.46705e-15
	OP50+Probio-M9-3	21.7086	2.64374	22.2143	-5.46082	2.91592	12.5653	0.941721	-1.58506	-3.69264	3.2474e-15
	OP50+Probio-M9-4	21.4789	-5.39816	-11.5302	-12.0126	11.1043	2.68906	-3.08847	6.15636	10.0003	2.22045e-15
	OP50+Probio-M9-5	23.4182	0.425491	-9.40557	-11.9283	-15.8448	-4.52821	-0.0481635	-2.97052	-8.11766	-8.20871e-15

## Sheet: Fig. 7b
Fig. 7b Comparison of the metabolic profiles between OP50 and Probio-M9 (OPLS-DA score plots).
Group	R2X(cum)	R2Y(cum)	Q2(cum)	pre	ort
OP50_vs_OP50+Probio-M9	0.553	0.999	0.963	1	1

## Sheet: Fig. 7c
Fig. 7c Comparison of the metabolic profiles between OP50 and Probio-M9 (heat map).
Compounds	OP50-1	OP50-2	OP50-3	OP50-4	OP50-5	OP50+Probio-M9-1	OP50+Probio-M9-2	OP50+Probio-M9-3	OP50+Probio-M9-4	OP50+Probio-M9-5
Glu-Phe	-0.916501	-0.703864	-0.953825	-0.737638	-1.23268	0.864444	0.759665	1.55093	0.575713	0.793754
Hesperetin	-0.928448	-0.827963	-1.01849	-0.747078	-1.02711	0.571033	0.593358	1.57865	0.88226	0.923789
N-Oleoylethanolamine	-0.916016	-0.861948	-0.948914	-0.956286	-0.971125	1.05621	0.747449	1.30533	0.563083	0.982225
Asp-phe	-0.95383	-0.901139	-0.980096	-0.987229	-0.910377	1.03084	1.04787	0.896497	0.930955	0.82651
L-Asparagine Anhydrous	1.40872	1.72907	0.0113979	0.529426	0.124057	-0.882546	-0.354	-0.240978	-0.982801	-1.34234
L-Homocitrulline	0.804934	1.70781	0.148763	1.34363	0.00636136	-0.757738	-0.858035	-0.296208	-1.10371	-0.995811
N-Acetylaspartate	-1.02066	-0.594507	-0.809382	-0.97465	-1.00727	0.859002	0.642403	1.79353	0.563123	0.548403
N-Phenylacetylglycine	0.229267	1.25773	0.989299	1.27559	0.679261	-1.35015	-0.609774	-0.705313	-0.729819	-1.03609
2,5-Dihydroxy Benzoic Acid	0.780589	1.05152	0.89882	1.03479	0.964775	-0.946099	-0.946099	-0.946099	-0.946099	-0.946099
2-Picolinic Acid	-0.439986	-1.04506	-0.781419	-0.826545	-1.19394	1.59411	1.01541	0.0208057	0.670077	0.986548
Citramalic Acid	0.407282	1.31898	0.88098	1.21962	0.757157	-1.08168	-0.836154	-0.829601	-0.835892	-1.00069
D-Glucoronic Acid	-0.103381	-0.710748	-1.16299	-1.08938	-1.25478	0.993306	0.22081	1.21335	0.760539	1.13328
Orotic Acid	0.293921	2.29111	0.861024	0.442651	-0.252696	-0.795936	-0.610806	-0.743508	-0.750633	-0.735128
2-Aminoethanesulfonic Acid	-0.885058	-0.947528	-0.887833	-1.03761	-0.810049	1.5806	0.895397	0.692277	0.560597	0.839209
2-Hydroxybutanoic Acid	0.471035	0.931281	1.12445	1.34888	0.681764	-1.17097	-0.932397	-0.566226	-1.04164	-0.846175
3-Hydroxybutyrate	0.471035	0.931281	1.12445	1.34888	0.681764	-1.17097	-0.932397	-0.566226	-1.04164	-0.846175
Creatine	-1.01791	-0.854174	-0.862223	-0.662354	-1.10131	0.729069	0.410866	1.61982	0.91579	0.822429
L-Tartaric Acid	-0.778391	-0.851473	-1.04807	-0.987016	-0.813447	0.308853	0.574741	1.30044	0.842338	1.45202
Malonicacid	0.471035	0.931281	1.12445	1.34888	0.681764	-1.17097	-0.932397	-0.566226	-1.04164	-0.846175
O-Phosphorylethanolamine	-0.662618	-0.513571	-1.42422	-0.82752	-1.0215	0.462836	1.0393	1.33834	1.08789	0.521067
LPE(18:1/0:0)	-0.383972	-0.193279	1.54386	0.425075	1.97324	-0.87604	-0.710779	-0.666094	-0.66263	-0.449377
LPE(18:0/0:0)	-0.537186	0.0514539	0.740476	0.383924	2.43283	-0.806743	-0.363651	-0.899881	-0.514015	-0.487204
LPE(16:0/0:0)	-0.333917	-0.0157629	1.28144	0.881753	1.91083	-0.908532	-0.692115	-0.745229	-0.750402	-0.628069
LPE(14:0/0:0)	-0.321958	0.104782	1.2504	0.855018	1.91731	-0.871712	-0.740929	-0.719673	-0.773413	-0.69983
FFA(16:1)	-0.843912	-0.0291933	1.52032	0.933189	1.70863	-0.68152	-0.738679	-0.603086	-0.70518	-0.560564
FFA(12:0)	-0.674341	1.08127	0.723751	1.65275	1.05727	-0.933044	-0.642714	-0.818049	-0.764001	-0.682894
FFA(18:1)	-0.7641	0.00166295	1.3681	1.14243	1.68774	-0.820551	-0.696265	-0.596219	-0.695885	-0.626912
DHA	-0.548214	-0.153002	1.19687	1.00152	1.88851	-0.789014	-0.867682	-0.462995	-1.00911	-0.256879
Neopterin	0.745056	0.83395	1.43768	0.778135	0.758984	-1.31352	-0.92203	-0.587691	-0.661961	-1.0686
2-(Formylamino)Benzoic Acid	-0.997343	-0.906167	-0.976142	-0.806755	-0.93847	0.963866	1.05122	1.37985	0.563626	0.666314
D-Fructose 6-Phosphate-Disodium Salt	1.34108	1.89471	-0.0251475	0.33746	0.263769	-0.815823	-0.246322	-1.25307	-0.822766	-0.673894
Oxoadipic Acid	1.62763	1.49922	0.627876	0.23717	0.235452	-0.958776	-0.7656	-0.862867	-0.854148	-0.785959
Dl-Glyceraldehyde3-Phosphate	0.280127	1.37086	0.119338	0.919119	1.47325	-1.18615	-0.480866	-1.12628	-0.974948	-0.394441
8,15-Dihete	-0.880909	0.105465	1.41583	1.24523	1.49778	-0.857387	-0.816382	-0.553762	-0.715954	-0.439911
N-Acetylmethionine	0.496323	1.36022	0.636832	1.3807	0.659909	-1.03207	-0.767891	-0.98744	-0.851397	-0.895188
D-Glucarate	-0.765289	-1.04872	-0.762179	-1.01618	-1.0575	1.17224	0.985747	1.04095	0.501106	0.949817
UDP-glucose	1.62972	0.951183	0.576536	0.89907	0.0380356	-1.07145	0.0159803	-1.2145	-0.844205	-0.980372
N-Acetyl-L-alanine	-0.873664	-0.641615	-0.885891	-0.689812	-1.15172	0.538227	0.299178	1.9343	0.868412	0.602587
Carbamoyl phosphate	-1.15311	-0.719048	-0.648746	-0.994934	-0.421455	0.602686	1.1018	-0.360046	0.798117	1.79474
Glu-Leu	-0.86787	-0.887889	-0.962667	-0.867613	-0.979562	0.770484	0.785852	1.62029	0.598955	0.790016
N-(2-Methylbenzoyl)glycine	0.229267	1.25773	0.989299	1.27559	0.679261	-1.35015	-0.609774	-0.705313	-0.729819	-1.03609
FFA(14:0)	-0.711395	0.338301	1.09028	1.43105	1.4697	-1.07389	-0.884487	-0.796694	-0.573335	-0.28953
N-acetyl-beta-alanine	-0.906568	-0.576071	-0.67727	-0.739621	-0.902781	0.152653	0.0991766	2.26375	0.784779	0.501956
3-Hydroxyglutaric acid	0.435983	1.05764	0.758589	1.45724	0.804033	-1.03993	-1.17637	-0.518358	-0.767416	-1.01141
Cysteine glutathione disulfide	-0.380747	-0.227178	0.916321	0.352672	2.39355	-0.198976	-0.670252	-0.616298	-0.857482	-0.71161
3-Dehydroshikimate	-1.12746	-0.822893	-0.941533	-0.862743	-0.940179	1.06122	0.748807	0.736962	1.08766	1.06016
N-Methyl-L-Glutamate	1.15265	0.109006	1.5009	0.569794	1.07093	-0.790932	-0.844482	-0.754188	-1.01889	-0.994789
Stachyose	1.66588	0.104734	1.73201	0.559503	-0.747921	-0.747921	-0.322527	-0.747921	-0.747921	-0.747921
2-Hydroxyglutaric acid	0.407282	1.31898	0.88098	1.21962	0.757157	-1.08168	-0.836154	-0.829601	-0.835892	-1.00069
D-Calcium Pantothenate	1.07998	0.981517	0.91125	0.949141	0.697514	-1.05302	-0.713338	-0.49342	-1.11888	-1.24074
UDP-D-galactose	1.62972	0.951183	0.576536	0.89907	0.0380356	-1.07145	0.0159803	-1.2145	-0.844205	-0.980372
7alpha,12beta-Dihydroxy-5alpha-cholan-24-oic acid	-0.897923	-0.897923	-0.897923	-0.897923	-0.897923	1.38407	1.09486	1.23231	0.261154	0.517225
2-amino-4-oxovaleric acid	-0.906568	-0.576071	-0.67727	-0.739621	-0.902781	0.152653	0.0991766	2.26375	0.784779	0.501956
L-2-amino-6-oximelic acid	-1.05532	-0.069379	-0.800351	-0.54971	-1.07996	0.347645	0.201244	2.30466	0.514545	0.186629
LPE(0:0/22:6)	-0.377005	0.374147	1.15157	0.371751	2.0835	-1.18797	-0.727288	-0.635435	-0.610054	-0.44321
LPE(22:6/0:0)	-0.377005	0.374147	1.15157	0.371751	2.0835	-1.18797	-0.727288	-0.635435	-0.610054	-0.44321
LPE(0:0/18:0)	-0.537186	0.0514539	0.740476	0.383924	2.43283	-0.806743	-0.363651	-0.899881	-0.514015	-0.487204
LPE(0:0/16:0)	-0.333917	-0.0157629	1.28144	0.881753	1.91083	-0.908532	-0.692115	-0.745229	-0.750402	-0.628069
LPE(0:0/16:1)	-0.193248	-0.027764	1.44424	0.293159	2.05583	-0.680862	-0.672008	-0.737813	-0.79862	-0.682908
Glycine linoleate	0.835432	0.923958	1.43739	0.779814	0.652123	-0.942192	-0.788708	-1.10669	-0.823829	-0.96729
Ureidosuccinic acid	-1.00934	-0.756291	-0.820156	-0.569023	-1.07906	0.541608	0.372777	1.97447	0.591609	0.75341
Mucic Acid	-0.765289	-1.04872	-0.762179	-1.01618	-1.0575	1.17224	0.985747	1.04095	0.501106	0.949817
tetranor-PGFM	-1.01068	-0.921218	-0.775362	-0.86582	-0.706011	0.279499	0.897789	1.92214	0.644667	0.534995
Sorbitol 6-phosphate	0.586326	1.16741	0.740407	1.65491	0.181447	-0.922691	-0.908673	-0.46356	-1.08784	-0.947731
Allantoic acid	-0.988256	-0.754609	-0.839053	-0.809994	-0.910686	0.639933	0.404802	1.94905	0.78816	0.520649
Coproporphyrin III	-1.03672	-1.08895	-0.320345	-0.694546	-0.176514	0.664623	0.113671	2.36898	0.229939	-0.0601381
GalactinolHydrate	0.471035	0.931281	1.12445	1.34888	0.681764	-1.17097	-0.932397	-0.566226	-1.04164	-0.846175
Xanthosine-5'-monophosphate	-0.785114	-1.06846	-0.767808	-0.787288	-0.940729	1.86601	0.429612	0.845565	0.738685	0.469529
3-hydroxy-tetradecanoic acid	0.100004	1.93648	0.786949	0.90253	0.467578	-0.861893	-0.614084	-0.949598	-0.922944	-0.845018
N-Acetyl-5-aminosalicylic acid	0.964985	1.03138	1.07948	0.876685	0.773938	-0.972088	-0.986992	-0.911789	-0.919851	-0.93575
Glu-Thr	1.52962	0.0173671	0.71658	0.82367	1.18332	-1.08637	-1.08637	-1.08637	-0.417124	-0.594332
N-Acetyldopamine	0.968936	0.835492	1.17501	0.919834	0.820361	-0.989877	-0.989877	-0.883297	-0.925573	-0.931007
L-Cystine	-1.22298	-1.20938	-0.980545	-0.74176	-0.358178	0.753697	1.0381	0.470316	1.15652	1.09421
L-Citrulline	1.89747	0.70129	0.973061	0.152316	0.51349	-0.85374	-0.64539	-1.01068	-0.949195	-0.77862
Glutathione Oxidized	1.46962	0.766577	1.35197	-0.312798	0.881383	-0.940139	-0.631867	-0.989556	-0.88535	-0.709845
Glutathione Reducedform	1.56146	0.765467	1.28155	0.351296	0.40645	-1.03208	-1.13205	-0.95363	-0.555424	-0.693025
Glyc-Pro	-1.02332	-1.02332	-1.02332	-0.452195	-1.02332	0.81231	1.28888	1.12044	0.384424	0.939439
N-Acetyl-L-Glutamic Acid	-1.26327	0.0865544	-1.0715	-0.923163	-1.10319	0.337153	0.952351	0.730789	1.33172	0.922557
5-Methyluridine	0.327584	1.04425	1.26782	1.21971	0.612282	-0.961496	-0.93494	-0.394325	-1.09596	-1.08493
8-Hydroxyguanosine	0.351511	1.12207	0.761997	1.36873	0.802478	-0.189286	-1.06493	-1.16181	-1.09055	-0.900209
Nicotinic Acid	-0.794605	-0.922086	-0.779961	-0.971521	-1.18781	1.23984	1.04557	0.840639	0.61031	0.919616
4-Guanidinobutyric Acid	-0.966847	-0.821387	-1.05599	-0.821949	-1.01213	0.712649	0.972357	1.0765	0.707265	1.20954
Kynurenic Acid	-0.92424	-0.841562	-1.01316	-0.944071	-0.948316	1.17951	1.24018	0.741835	0.731563	0.778252
N'-Formylkynurenine	-0.836562	-1.12564	-0.920401	-0.933298	-0.892366	0.919839	0.750462	1.13368	1.026	0.878286
γ-Aminobutyric Acid	-0.214011	0.317878	1.21661	1.00533	1.64343	-0.873925	-1.35743	-0.585762	-0.42066	-0.731452
2-Aminoadipic Acid	0.568061	0.148827	1.51749	0.196238	1.69073	-0.656977	-0.801963	-0.921749	-0.780879	-0.959772
Sn-Glycero-3-Phosphocholine	-0.926296	-0.803368	-0.947207	-0.611208	-0.762815	0.406981	1.00396	0.830657	-0.130624	1.93992
DL-Carnitine	-1.0659	-0.767512	-0.715592	-0.91737	-1.17362	1.08765	0.947692	0.749682	1.22765	0.627307
Pterine	0.669125	0.813408	1.36792	0.0673287	1.43165	-1.0871	-0.88524	-0.833103	-0.533384	-1.0106
N-Acetyl-L-Histidine	0.548616	0.922897	0.546657	1.90245	0.314795	-1.0824	-0.661782	-0.892773	-1.06934	-0.529124
LPE(16:1/0:0)	-0.241202	-0.029024	1.63821	0.350592	1.88054	-0.69496	-0.68846	-0.720511	-0.79252	-0.702663
Dihydro-D-sphingosine	-0.931258	-0.931258	-0.931258	-0.931258	-0.931258	0.942763	1.30596	0.895057	0.506766	1.00574
N-Alpha-Acetyl-L-Asparagine	-0.901411	-1.12804	-0.677221	-0.871049	-0.987139	1.38532	1.16141	0.471644	0.909119	0.637365
L-Tryptophanamide	1.41829	0.982588	0.707655	0.911589	0.213539	-0.63669	-0.685011	-0.620411	-0.529139	-1.76241
Acetylcholine	-1.03641	-0.958108	-0.873707	-1.10481	-0.404343	1.3118	0.857495	0.632052	1.40562	0.170424
γ-L-Glutamate-Cysteine	-0.775806	-0.942219	-0.787864	-0.924705	-0.898135	0.719627	0.0519718	0.617796	1.41574	1.5236
5,6-Dihydroxyindole-2-Carboxylic Acid	1.0662	1.04711	0.922898	0.842343	0.85311	-0.946331	-0.946331	-0.946331	-0.946331	-0.946331
N-(2-hydroxyethyl)stearamide	-0.955527	-0.868927	-0.948871	-0.959	-0.898803	0.802978	1.25935	0.698569	1.27894	0.591288
3-Carboxypropyltrimethylammonium	-1.03641	-0.958108	-0.873707	-1.10481	-0.404343	1.3118	0.857495	0.632052	1.40562	0.170424
Biotinamide	-0.914233	-0.902807	-0.832709	-0.855145	-1.09458	0.647174	0.732199	1.53164	0.842924	0.845536
2,4-diacetamino-2,4,6-triphenoxy-D-mannopyranose	-0.927017	-0.936287	-0.94454	-0.941087	-0.96736	1.15606	1.01874	0.730515	0.941856	0.869118
Menadione-9	-0.895306	-0.91155	-0.908341	-0.919147	-0.926226	1.09882	1.21153	1.29745	0.359718	0.59305
10-deoxyformamycin	-0.265187	-0.0045876	1.39441	0.712091	1.90967	-0.866114	-0.718466	-0.759633	-0.750579	-0.651608
Leu-Gly	1.42856	0.628628	1.13165	0.341541	0.953287	-0.805509	-0.541852	-1.18346	-1.04034	-0.912505
Carnitine C23:5	-0.283105	0.170661	1.16815	0.926558	1.8226	-0.175589	-1.00123	-0.853215	-0.818658	-0.956177
Carnitine C22:2	-0.28629	-0.114924	1.4784	0.438309	2.00381	-0.820281	-0.68012	-0.716786	-0.737134	-0.564988
Carnitine C5:1	-1.16823	-0.957642	-1.09776	-0.524877	-0.612485	0.834728	0.871856	1.66543	0.227241	0.761736
Leu-Val	-1.28599	-1.34637	-0.47786	-0.65332	0.137374	1.49252	-0.142634	1.50857	0.240616	0.527091
Phe-Met	-0.858964	-0.673767	-1.09807	-0.768858	-1.1126	0.663798	0.821273	1.62334	0.56468	0.839179
Glu-Met	-0.903068	-0.747614	-1.01217	-0.833245	-1.07929	0.785785	0.904185	1.55044	0.590281	0.744706
Met-Glu	-0.903068	-0.747614	-1.01217	-0.833245	-1.07929	0.785785	0.904185	1.55044	0.590281	0.744706
Isopentenyl pyrophosphate	-0.909326	-1.09212	-0.825584	-0.927988	-0.809912	1.30157	0.761199	0.607354	0.532584	1.36222
Carnitine C3:0	0.0700766	1.35452	-0.423952	0.0210515	2.13642	-0.911428	-0.684263	-0.942724	-0.444494	-0.175203
Phe -Glu	-0.943252	-0.663129	-1.04722	-0.762729	-1.13986	0.632724	0.790921	1.5435	0.689617	0.899427
Sphingosyl-phosphocholine	-0.960082	-0.91297	-0.961781	-0.892117	-0.947331	1.27929	1.06394	0.944019	0.644853	0.742173
Leucyl-phenylalanine	-0.886833	-0.931725	-0.897738	-0.900278	-1.01807	1.0096	1.05509	1.34147	0.560073	0.66842
Palmitoylethanolamide（(PEA）	-0.930515	-0.790124	-0.970163	-0.94877	-1.0409	1.13464	0.844859	1.20569	0.669668	0.825618
Asp-Tyr	-0.977206	-0.700493	-1.06609	-0.87338	-0.940428	1.42757	0.898127	0.54302	1.16461	0.524268
Glu-Tyr	-1.00872	-0.677769	-1.02583	-0.7566	-1.09276	0.664877	0.693573	1.55721	0.795339	0.850681
Ile-Met	-0.909875	-0.70367	-1.03567	-0.827932	-1.05673	0.604061	0.645415	1.62536	0.866738	0.7923
LPE(17:1/0:0)	-0.302631	0.266154	1.46155	0.932259	1.61601	-0.923304	-0.823312	-0.644743	-0.899386	-0.682595
Phe-Leu	1.60487	0.958711	0.877734	0.0638559	0.829525	-0.389671	-0.986257	-0.986257	-0.986257	-0.986257
Ser-Phe	1.46707	-0.222035	1.38569	-0.0270692	1.28725	-0.502163	-0.583307	-0.879513	-0.960074	-0.965841
N(Alpha)-Acetyl-Epsilon-(2-Propenal)Lysine	1.1766	0.888201	0.992218	0.834565	0.807661	-1.04101	-1.04101	-0.782954	-0.79327	-1.04101
N-Acetyl-L-phenylalanine	0.777059	1.45585	0.738717	1.15942	0.40533	-1.05919	-0.918819	-0.629823	-0.963619	-0.964927
Cyclo(Tyr-Leu)	1.2114	0.843442	1.15129	0.464709	0.942874	-0.868132	-1.1151	-0.788753	-0.726627	-1.1151
Cyclopentylglycine	0.899738	0.161934	1.15873	0.396865	1.69573	-0.642203	-0.923324	-0.949808	-0.845366	-0.952294
Ile-Asp	-0.932973	-0.93951	-0.936711	-0.937922	-0.968414	1.12969	1.09901	0.764093	0.870175	0.852556
2'-Deoxyinosine-5'-monophosphate	0.396118	1.18896	1.41761	0.856334	0.686571	-0.815989	-0.814663	-1.13143	-0.80506	-0.978457
Eritadenine	0.824598	1.08793	1.21487	0.992392	0.503386	-1.06923	-0.998265	-0.599087	-0.909491	-1.0471
1-Methylpiperidine-2-carboxylic acid	0.899738	0.161934	1.15873	0.396865	1.69573	-0.642203	-0.923324	-0.949808	-0.845366	-0.952294
Cephaeline	-0.567519	-0.700291	-1.0203	-1.10341	-1.17361	1.20003	1.2867	0.646902	0.635612	0.795899
Codeine-6-β-D-glucuronide	-1.08906	-0.743444	-1.07386	-0.552306	-0.883935	0.551745	0.526091	1.85255	0.781529	0.630688
Cytochalasin B	-1.02197	-0.913056	-0.863908	-0.96611	-0.737723	1.42085	0.643517	1.37078	0.444039	0.623585
Emetine	-0.313105	-0.184472	2.03467	0.0910838	1.5484	-0.650352	-0.251238	-0.987205	-0.771057	-0.516731
1-Trifluoromethoxyphenyl-3-(1-propionylpiperidin-4-yl)urea	-0.949683	-0.939832	-0.941751	-0.942671	-0.947559	1.06361	1.1227	0.777482	0.863549	0.894162
Butachlor	0.618666	1.77132	0.60282	0.812393	0.659076	-1.01333	-0.949928	-0.904863	-0.791876	-0.804276
Leonurine	-1.02263	-0.695195	-1.01716	-0.812553	-1.09317	0.980483	0.906729	1.31476	0.589016	0.84972
Oxadixyl	-0.932212	-0.939221	-0.97781	-0.877255	-0.917327	1.11628	1.07738	1.16673	0.429611	0.853821
Phytanic acid	-0.829994	-0.0375525	1.35532	0.995725	1.81215	-0.773238	-0.663913	-0.592745	-0.689332	-0.576419
Prodiamine	1.16683	0.867423	0.85555	0.645483	0.851554	-1.49114	-1.40159	-0.463632	-0.317161	-0.713316
Tenovin-6	-0.884173	-0.947518	-0.934028	-0.955115	-0.907354	1.04124	1.40613	0.630863	0.61381	0.936146
Secoisolariciresinol	-0.938041	-0.928444	-0.942786	-0.93457	-0.936797	1.04248	1.28546	0.634004	0.867281	0.851414
(+)-Fluprostenol isopropyl ester	-0.553751	-0.206826	1.16572	1.1077	1.90978	-0.872438	-0.770813	-0.567238	-0.659512	-0.552625
(3beta,17alpha,23S,24S)-17,23-Epoxy-3,24,29-trihydroxy-27-norlanost-8-en-15-one	-0.929071	-0.910886	-0.940139	-0.933366	-0.96773	0.994173	1.32486	0.857974	0.704437	0.799751
(9Z)-N-((1R)-2-Hydroxy-1-methylethyl)-9-octadecenamide	-0.938253	-0.920016	-0.94149	-0.937972	-0.966972	1.19424	0.918435	1.05639	0.707675	0.827963
13(S)-HpOTrE； (9Z,11E,13S,15Z)-13-Hydroperoxyoctadeca-9,11,15-trienoic acid	-0.788535	0.348784	1.29294	1.29252	1.46891	-0.916616	-0.87151	-0.625557	-0.749478	-0.451457
1-Myristoyl-2-hydroxy-sn-glycero-3-phosphoethanolamine	-0.607905	-0.0918889	1.21084	0.950928	1.96673	-0.782694	-0.784386	-0.636455	-0.620488	-0.60468
1-O-Octadecyl-2-O-methyl-sn-glyceryl-3-phosphorylcholine	-0.926742	-0.967826	-0.944591	-0.950356	-0.929802	1.10343	1.06402	0.977449	0.788935	0.785491
2-aminohexadecanoic acid	-0.875042	-0.852232	-0.959541	-0.873562	-1.0419	0.939571	0.991389	1.46022	0.544932	0.66617
2-cis-4-trans-Abscisic acid	0.868568	1.41424	0.880688	1.01838	0.401128	-1.06462	-1.02031	-0.726433	-0.900025	-0.871613
5(S),6(R),15(R)-Lipoxin A4	-0.943436	-0.940479	-0.947595	-0.930222	-0.948998	0.941095	1.04086	1.17847	0.743379	0.806929
5,8-Epoxy-5,8-dihydro-3-hydroxy-8'-apo-b,y-carotenal	-0.897508	-0.831528	-1.0724	-0.67337	-1.09483	0.872203	0.894108	1.52368	0.625808	0.653847
5α-Pregnane-3α,21-diol-20-one	-0.843635	-0.849031	-0.992723	-0.915657	-1.03835	1.02843	0.89634	1.37855	0.592854	0.743217
All-trans-Pentaprenyl diphosphate	-0.500426	0.0671757	1.09662	0.798893	2.07388	-0.816433	-0.64745	-0.754948	-0.85855	-0.458764
Avocadene acetate	-0.259899	-0.326154	1.61786	0.552401	1.86894	-0.609584	-0.629875	-0.775085	-0.777023	-0.661576
Canthaxanthin	0.0811767	0.876224	1.18731	1.05019	1.2941	-0.931219	-0.82388	-0.929735	-0.917418	-0.88675
FAHFA(16:0/12-O-18:0)	-0.831204	-0.876628	-0.928814	-0.885214	-0.968992	1.65126	0.908288	0.931244	0.635034	0.365027
Geranyl acetate	-0.944262	-0.887556	-0.847907	-0.815315	-0.766628	0.560562	0.837362	1.98081	0.340424	0.542513
Glycerophospho-N-oleoylethanolamine	-0.463897	-0.383152	1.21899	0.283586	2.30413	-0.683603	-0.566706	-0.580148	-0.568208	-0.560994
Hexadecanedioic acid, 3,3,14,14-tetramethyl-	-0.557272	-1.0204	-1.0204	-1.0204	-1.0204	1.22029	1.11351	0.884236	0.663726	0.757096
MG(0:0/13:0/0:0)	-0.902962	-0.821153	-0.849319	-0.780417	-0.941209	1.17006	1.24016	1.46899	-0.0591609	0.475013
MG(15:0/0:0/0:0)	-0.982466	-0.881727	-0.916904	-0.931225	-0.987149	0.939513	1.03698	1.16424	0.626625	0.932107
MG(16:1(9Z)/0:0/0:0)	-0.849418	-0.869093	-0.93993	-0.89404	-0.969243	1.21676	0.512197	1.52403	0.758043	0.510693
MG(24:1(15Z)/0:0/0:0)	-0.294215	-0.266909	1.55458	0.421106	1.97457	-0.800301	-0.617541	-0.720729	-0.739308	-0.511249
Palmitoylserinol	-0.912097	-0.920245	-0.949514	-0.95928	-0.949197	1.10105	1.06748	1.11027	0.611657	0.799869
Prostaglandin E2 p-acetamidophenyl ester	-0.223526	-0.148811	1.25847	0.292906	2.21675	-0.780101	-0.669551	-0.676574	-0.74398	-0.525588
Secasterone	0.618406	2.51474	-0.333984	0.372894	-0.351267	-0.723635	-0.0555204	-0.643433	-0.672406	-0.7258
Sumatriptan	-0.849164	-0.755551	-1.06524	-0.786459	-1.12139	0.835779	0.848686	1.53312	0.718567	0.641646
Asp Leu Leu	-0.871943	-0.991391	-0.935319	-0.910606	-0.911823	1.37163	1.18986	0.648179	0.642094	0.769317
Gluten exorphin C	-0.930091	-0.930091	-0.930091	-0.930091	-0.930091	1.24439	1.08772	1.05184	0.501665	0.764837
Ile Glu	-0.799255	-0.786793	-0.704219	-0.630069	-0.886384	0.545934	0.35575	2.34087	0.273272	0.290897
Leucyl-Methionine	-0.857476	-0.611512	-0.992131	-0.762232	-1.13282	0.518987	0.40503	1.78235	0.636343	1.01346
L-Serine, N-(1-oxohexadecyl)-O-phosphono-	-0.371646	-0.10588	1.08678	0.825883	2.10183	-0.868774	-0.792323	-0.620936	-0.711944	-0.54299
N-Carboxyethyl-γ-aminobutyric acid	-0.920458	-0.912477	-0.961492	-0.961492	-0.922063	0.658842	1.16824	0.791997	1.22355	0.835355
Nopalinic acid	-0.368643	0.0701335	1.63537	1.68683	0.618096	-0.774705	-0.519761	-0.503802	-0.66298	-1.18053
Phenylalanyl-Isoleucine	-0.729299	-0.834574	-0.930315	-0.962564	-1.1063	0.734562	0.921137	1.41829	0.392812	1.09625
Sarcodon scabrosus Depsipeptide	-0.937248	-0.937248	-0.937248	-0.937248	-0.937248	1.16351	1.20579	0.712834	0.74989	0.85422
Thr Lys Glu	0.757333	1.33076	1.20148	0.781856	0.485454	-0.90597	-0.809087	-0.58892	-1.07661	-1.1763
Tryptophyl-Tyrosine	1.79296	1.31602	1.10227	-0.228495	-0.391923	-0.785949	-0.819298	-0.522489	-0.720265	-0.74284
Tyr-Glu	-0.956375	-0.609204	-1.05385	-0.794615	-1.07607	0.54009	0.690621	1.66635	0.796309	0.796748
Tyr-Thr	-0.793795	-0.905191	-1.01419	-0.909053	-1.09798	0.874494	0.994329	0.845599	1.0734	0.932391
Val-Met	-0.927761	-1.00407	-0.658569	-1.07342	-0.692282	1.62043	1.33584	0.455988	0.505872	0.437973
2-Acetamido-2-deoxy-beta-D-glucopyranose	0.0851704	0.747872	0.549426	1.9068	0.725797	-0.815804	-0.912865	-0.0807326	-0.978293	-1.22738
Azaperone	1.03088	0.460683	0.973753	1.0283	1.00309	-0.395533	-0.567054	-0.967964	-1.22936	-1.33679
Bekanamycin	-0.585402	-0.0944027	1.13785	0.201633	2.32653	-0.576006	-0.828298	-0.348841	-0.632911	-0.600148
Bispyribac	-1.03232	-0.866405	-0.754855	-1.17914	-0.735702	0.892686	0.7217	1.51605	0.592142	0.845845
Embelin	0.780604	2.28295	0.0101692	0.575739	-0.391966	-0.692472	0.00844033	-0.899621	-0.880604	-0.793237
Fucose 1-phosphate	-0.385189	-0.102247	1.49038	1.52177	0.804968	-1.28894	-0.222355	-1.20881	-0.691016	0.0814379
Simmondsin	0.727661	1.25006	0.410006	1.50685	0.541642	-1.06538	-1.03466	-0.498697	-1.04784	-0.789647
1-[(5-Chloro-1H-indol-2-yl)carbonyl]-4-methylpiperazine	-0.850644	-0.666314	-1.04001	-0.821845	-1.18305	0.875115	0.577229	1.522	0.785479	0.802039
5-Acetylamino-6-formylamino-3-methyluracil	-0.938656	-0.938656	-0.938656	-0.938656	-0.938656	1.21658	1.10993	0.813503	0.691462	0.861801
6,7-Dimethyl-8-(D-ribityl)lumazine	1.01617	1.24809	0.92161	0.840335	0.666682	-0.950061	-0.986379	-0.949566	-0.906165	-0.90072
6H-Dibenzo[b,d]pyran, 3-(1,1-dimethylheptyl)-6a,7,10,10a-tetrahydro-1-methoxy-6,6,9-trimethyl-, (6aR,10aR)-	-0.857831	-0.902561	-0.961055	-0.934395	-1.01834	1.12657	1.18389	0.991829	0.585303	0.786584
Acrimarine I	-0.352004	0.0724189	1.26905	0.796759	1.94724	-0.887841	-0.802512	-0.617395	-0.757421	-0.6683
Acrimarine J	-0.4111	0.17591	1.20221	0.977344	1.86194	-0.852203	-0.701803	-0.729409	-0.866969	-0.65593
Calcimycin	-1.07731	-1.05593	-0.78359	-0.815012	-0.627037	1.41866	0.480072	1.54622	0.429672	0.484263
Clozapine N-oxide	-0.159543	0.668258	0.648325	1.95448	0.936532	-1.03581	-0.940904	-0.569061	-0.743065	-0.759204
Pheniramine	-0.817588	-0.822523	-0.974221	-0.993877	-1.00383	1.08309	1.11553	0.519403	1.28576	0.608265
Quinoline, 4-[3-(2-pyridinyl)-1H-pyrazol-4-yl]-	-1.06814	-1.19687	-0.344638	-0.925845	-0.914975	0.567354	0.86058	1.53101	0.528221	0.963305
Endoxifen	-0.879486	-0.903485	-0.974587	-0.933078	-0.964624	1.16306	0.963624	1.2483	0.649653	0.63062
Pectenotoxin 7	-0.560068	-0.141936	1.22833	0.602549	2.15314	-0.710312	-0.650048	-0.632759	-0.63421	-0.654682
Pomiferin	0.413652	0.838151	0.876664	1.5997	0.773332	-1.13929	-0.831148	-0.771612	-1.06515	-0.6943
(+)-Prosopinine	-0.902705	-0.968233	-0.968233	-0.968233	-0.925315	0.927691	1.04181	1.05086	0.848498	0.863859
12-trans-Hydroxy juvenile hormone III	-0.799951	1.23833	0.725088	1.70935	0.765628	-0.976213	-0.708315	-0.831116	-0.653587	-0.469217
13-Azaprostanoic acid	-0.845205	-0.695471	-0.903667	-0.863549	-1.166	1.2322	0.573388	1.5043	0.366833	0.797168
15-Demethoxy-epsilon-rhodomycin	-0.167057	0.186407	1.55931	0.809075	1.61424	-0.963443	-0.72243	-0.831478	-0.773977	-0.710643
15-Oxo-beta-bilirubin	-0.902082	-0.918729	-0.943818	-0.961604	-0.905127	1.1337	1.37214	0.615615	0.653659	0.856241
19-Hydroxytabersonine	-0.872258	-0.854151	-0.969651	-0.857031	-0.990193	1.00721	0.937284	1.49383	0.308128	0.796831
1-O-Feruloyl-beta-D-glucose;1-Feruloyl-D-glucose	-0.814641	-0.755321	-1.02276	-0.833298	-1.22195	0.998143	0.874922	1.26559	0.632726	0.876598
2-Phenyl-N-(5-propan-2-yl-2-thiazolyl)acetamide	-0.871504	-0.664846	-0.973935	-0.731366	-1.19581	0.648549	0.793902	1.74588	0.570315	0.678817
2S-Amino-tridecanoic acid;2S-Amino-tridecanoate;(S)-2-Aminotridecanoic acid	-0.926653	-0.877719	-0.963209	-0.874344	-0.985074	0.788018	0.841015	1.50304	0.705668	0.789262
3beta-Hydroxy-4beta-methyl-5alpha-cholest-7-ene-4alpha-carboxylate	-0.520921	-0.102368	1.22481	0.322641	2.21238	-0.697219	-0.730974	-0.527542	-0.924615	-0.256189
3-Dehydro-2-deoxyecdysone	-0.516406	-0.278338	1.05845	0.640242	2.26088	-0.705855	-0.648364	-0.593488	-0.644135	-0.572984
3-hydroxyandrost-5-en-17-one sulfate	-0.766172	0.149372	1.00823	1.45892	1.64859	-0.845998	-0.782839	-0.714227	-0.680727	-0.475153
5Androstan-3ol-17-one sulfate	1.00363	1.65514	1.46854	-0.143409	-0.744593	-0.823482	-1.10761	-0.297411	-0.412177	-0.598636
8,9-EE-14(Z)-E	-0.170383	-0.176101	1.34737	0.727411	1.96003	-0.802219	-0.830427	-0.687121	-0.761599	-0.606955
Ala Ser Asp	0.804685	1.24304	0.82259	1.37688	0.267911	-0.910429	-0.892367	-0.693419	-1.10721	-0.911684
Anatalline	0.161422	1.9158	0.30704	1.28469	0.352854	-1.07701	-0.549661	-0.98614	-0.764919	-0.644065
Asn Glu Tyr Glu	-0.393724	0.0230955	1.58541	0.787142	1.7066	-0.721067	-0.671136	-0.901204	-0.620872	-0.794246
Asn-Asp-OH	0.483479	-0.457683	0.895308	0.233889	2.2999	-0.635592	-0.814265	-0.694195	-0.617258	-0.693579
Asp Leu Phe Arg	-0.531057	0.0202885	1.55002	0.776594	1.76063	-0.873338	-0.743559	-0.550494	-0.685814	-0.723266
Asp Leu Ser	0.873447	1.11337	0.764611	1.37312	0.466625	-1.00619	-0.969976	-0.666427	-1.05723	-0.891363
Asp Phe Asn	0.970073	1.12286	0.943243	1.26057	0.184418	-0.983737	-0.954711	-0.468277	-1.17	-0.904435
Asp Phe Ser Arg	-0.425154	0.0736798	1.20544	0.967994	1.88744	-0.893341	-0.898251	-0.546274	-0.779096	-0.592434
Avermectin A1b;Avermectin A1a, 25-de(1-methylpropyl)-25-(1-methylethyl)-	-0.56132	-0.0305194	1.33104	0.791816	1.96075	-0.723538	-0.659122	-0.699372	-0.711148	-0.698583
benzyl 4-(1,3-dioxoisoindolin-2-yl)-2',2'-dimethyl-3',5-dioxo-2',3',4,5-tetrahydro-3H-spiro[furan-2,9'-imidazo[1,2-a]indole]-1'(9a'H)-carboxylate	-0.0692128	1.24999	1.01827	1.69875	0.0385221	-0.894138	-0.942131	-0.225319	-1.01931	-0.855431
beta-Paxitriol;10beta-Hydroxypaxilline	-0.53742	0.00983185	1.11198	1.02751	1.93204	-1.02228	-0.822184	-0.54343	-0.604969	-0.551073
Butirosin B	-0.435532	-0.221861	1.41719	0.594652	2.01652	-0.805213	-0.650816	-0.645695	-0.77311	-0.496134
C-13(2)-Carboxypyropheophorbide a;C-13(2)-Carboxylpyropheophorbide a	-0.374543	0.0312533	1.55998	0.228827	1.98869	-0.696311	-0.672728	-0.681739	-0.863177	-0.52026
cis-3-(Carboxy-ethyl)-3,5-cyclo-hexadiene-1,2-diol;cis-3-(2-Carboxy-ethyl)-3,5-cyclo-hexadiene-1,2-diol;3-(cis-5,6-Dihydroxycyclohexa-1,3-dien-1-yl)propanoate	-0.843655	-0.779199	-0.955083	-0.866755	-1.13644	0.878396	0.96834	1.49508	0.537019	0.702301
Cys Glu Phe	-0.622156	-0.740104	-0.796777	-0.829577	-0.932399	-0.0991083	-0.065353	0.923904	1.64116	1.52041
Cys His Ala	-0.0250794	1.52416	0.293024	0.8241	1.50926	-1.03581	-1.0651	-0.519714	-0.861295	-0.64355
D-Lombricine	-0.921314	-0.849195	-0.913609	-0.993679	-0.969792	1.18681	1.15878	1.07877	0.565299	0.657928
Gln Asp Leu Glu	-0.292896	0.0735918	1.39147	0.842673	1.8085	-0.922639	-0.871824	-0.627826	-0.74978	-0.651272
Glu Phe Glu	-0.931848	-0.756368	-0.974704	-0.788468	-1.11307	0.698948	0.523355	1.5313	0.873809	0.937052
Glu Tyr Asn Lys	0.649226	1.38715	0.961417	1.28857	0.15421	-0.650192	-0.817042	-0.958019	-1.0665	-0.948823
Glu Tyr Asp Lys	-1.05343	-0.796558	-0.536275	-0.892525	-0.847692	1.0982	0.593308	1.93829	0.162808	0.333871
Gly Arg Ala	0.0200853	0.972318	0.711149	1.80464	0.736201	-0.946062	-0.976001	-0.51524	-0.859537	-0.947554
His Pro Asp	1.94366	1.28782	0.983368	-0.469875	-0.690812	-0.654508	-0.710092	-0.4954	-0.535358	-0.658809
Ile Asn Phe	1.85512	1.03015	0.488841	0.255246	0.0994399	-1.33615	-1.19557	-0.426864	0.109751	-0.879963
Ile Asp Glu	1.41064	1.18983	0.766386	0.652737	0.538818	-0.948928	-0.842497	-0.907583	-1.18267	-0.676733
Ile His Asn Glu	-0.222531	-0.025175	1.11126	1.00255	1.93311	-0.94328	-0.6934	-0.721191	-0.868113	-0.573234
Ile Thr Tyr Asp	-0.511345	-0.0310482	1.35072	0.738982	1.96622	-0.812873	-0.78158	-0.64086	-0.609549	-0.668668
Ile Thr Val Lys Leu	-0.926236	-0.924685	-0.964869	-0.915738	-0.977223	0.889202	1.15718	1.09094	0.722706	0.848723
Indolylmethyl-desulfoglucosinolate	1.02839	2.14694	-0.0524181	0.691802	-0.476929	-0.946999	-0.220797	-0.69788	-0.968552	-0.503557
Indolylmethylthiohydroximate	-0.820433	-0.773988	-1.01995	-0.817666	-1.16652	0.841595	0.891251	1.47922	0.637041	0.749447
Leu Gln Asn Arg	-0.846908	-0.890739	-0.935139	-0.966077	-1.02774	0.783543	1.3433	0.834907	0.684261	1.02059
Leu Glu Phe Glu	-0.327416	-0.239125	1.60608	0.525794	1.88913	-0.729684	-0.767611	-0.578059	-0.734733	-0.644372
Leu Phe Asn Asp	-0.892968	-0.998156	-0.957095	-0.88716	-0.975456	0.985979	1.03102	1.14526	0.720098	0.828478
Lys Glu Thr Glu	-0.90023	-0.983901	-0.938371	-0.920058	-0.91805	1.09097	1.32434	0.857835	0.626059	0.761405
Lys Gly Gly Asn Glu	-0.56022	-0.162654	1.29955	0.834405	1.9764	-0.810251	-0.819174	-0.507343	-0.651698	-0.599015
Lys Leu Thr Ala Ala	-0.939227	-0.928036	-0.942802	-0.927576	-0.949946	1.14521	0.885891	1.04568	0.562684	1.04812
Lys Lys Lys Gln Tyr	-0.942665	-0.942665	-0.942665	-0.942665	-0.942665	1.04369	1.15896	0.959243	0.755522	0.79591
Lys Met Trp	0.892722	1.37674	0.758308	1.10695	0.439876	-0.973514	-1.1355	-0.65519	-0.970907	-0.839492
Lys-Lys-OH	-0.845008	-0.0459733	1.39228	0.904703	1.82694	-0.92563	-0.602683	-0.565605	-0.586847	-0.552174
Met Tyr Tyr	0.0897514	0.559841	1.41262	0.908816	1.41409	-0.883888	-0.912876	-0.782817	-0.906941	-0.898597
N-3-oxo-tetradecanoyl-L-Homoserine lactone	-0.931448	-0.809185	-0.950949	-0.862011	-1.11088	0.877015	1.04117	1.30561	0.702751	0.737934
NBD-FTY720 phenoxy	-0.502611	0.0997027	1.53778	0.575367	1.84758	-0.636508	-0.52152	-0.791592	-0.928946	-0.679254
Norbelladine	-1.1478	-0.649474	-0.936767	-0.553773	-1.04879	0.405739	0.660193	1.81987	0.802056	0.648746
Phe Asn Ile Glu	-0.803032	-0.936297	-0.911629	-0.98532	-0.97297	1.28797	1.30866	0.608242	0.736411	0.667965
Phe His Gln	-0.783659	-0.968804	-0.954833	-1.0115	-1.00457	1.04303	1.02933	0.858632	0.817743	0.974638
Phe Ser Tyr Asp	-0.907829	-0.974565	-0.894967	-1.00855	-0.915189	1.10359	1.15197	0.793636	0.950787	0.701118
Phe Thr Arg Lys	0.152153	0.588263	0.802372	1.28046	1.57359	-0.910633	-0.886482	-0.821865	-0.877527	-0.900335
Phe Tyr Asn Glu	-0.39503	-0.29952	1.17025	0.362812	2.29483	-0.719112	-0.587064	-0.691563	-0.59974	-0.535867
Phe Val His Arg	-0.193588	0.189744	1.35209	1.16771	1.54506	-1.00383	-0.756153	-0.786938	-0.720563	-0.793531
Pro Ala Asp Lys Thr	1.15436	0.467206	1.20081	0.661843	1.13588	-0.879709	-0.882784	-0.905186	-0.961095	-0.991321
Pro Glu Arg Val Lys	-0.938472	-0.938472	-0.938472	-0.938472	-0.938472	1.12773	1.1101	1.05298	0.67502	0.726535
Pro Met Tyr	2.27599	1.10136	0.52676	-0.230183	-0.637553	-0.696672	-0.624599	-0.478133	-0.59876	-0.638217
Pro Thr Ser	0.505602	1.11543	1.34598	0.709261	0.913943	-0.844019	-1.14207	-0.859474	-0.681424	-1.06323
Pro Val Ala Glu Val	-0.901873	-0.913262	-0.956799	-1.00286	-0.881365	1.24465	1.22186	0.639896	0.807612	0.742144
Ser Arg Phe Lys	0.86564	1.68021	0.41953	1.07864	0.340359	-1.15452	-0.690721	-0.764715	-0.926981	-0.847438
Ser Glu Phe Arg	-0.407016	-0.381843	1.27617	0.386274	2.22768	-0.643968	-0.674719	-0.672388	-0.625212	-0.484981
Ser His Asp	-0.941028	-0.941028	-0.941028	-0.941028	-0.941028	0.812965	0.888777	1.25629	0.965872	0.781235
Ser Ile Ser	1.25913	0.72586	1.25845	1.08676	0.0967558	-0.896366	-0.502408	-0.984302	-1.03072	-1.01316
Ser Thr Ile	0.402512	0.993461	0.99979	0.878101	1.32709	-0.658714	-0.98556	-0.98556	-0.98556	-0.98556
Ser Tyr Lys Asp	-0.273222	-0.284109	1.76382	0.41299	1.78662	-0.719364	-0.850658	-0.661185	-0.623372	-0.551513
Terpendole G	-0.448669	-0.294287	1.11534	0.0647865	2.41511	-0.562745	-0.616228	-0.587258	-0.535592	-0.550457
Thr Asp Trp	0.877817	1.31448	0.66637	1.1791	0.583523	-0.93505	-0.904125	-0.750646	-0.952044	-1.07942
Thr Tyr Arg Lys	-0.925659	-0.925659	-0.925659	-0.925659	-0.925659	1.31197	1.21714	0.692752	0.554651	0.851778
Trp Met Trp	-0.535563	-0.105787	1.37379	1.08109	1.72894	-0.963827	-0.839728	-0.564461	-0.502695	-0.671763
Trp Pro Ala	0.631085	1.21527	0.645996	1.46298	0.578164	-0.993783	-1.04636	-0.608321	-0.985944	-0.89909
Trp-Ala-OH	-0.68398	-0.613193	-0.921162	-0.876795	-1.05957	0.2056	0.0170083	0.968259	1.33373	1.63011
Tubulosine	-0.332133	0.066451	1.36386	0.890692	1.80716	-0.910883	-0.658493	-0.877872	-0.780322	-0.568454
Tyr Ala Asp Lys	-0.590278	-0.280473	0.943527	0.467841	2.35229	-0.154236	-0.835682	-0.637597	-0.657572	-0.607819
Tyr Gln Asn Glu	-0.0517743	-0.0266147	1.66201	0.459723	1.7515	-0.591586	-0.655379	-0.894837	-0.892583	-0.76046
Val His Ile Glu	1.0872	1.05883	0.494571	0.940469	1.04144	-1.07702	-1.1763	-0.590707	-0.821648	-0.956832
Val Pro Asp	-0.932565	-1.2859	-0.64705	-1.02066	-0.449592	1.16506	0.886835	0.98338	1.30511	-0.00461093
Val Thr Val Leu Val	-0.927952	-0.927952	-0.927952	-0.927952	-0.927952	1.17982	1.30475	0.623813	0.626968	0.904407
Val Tyr His Lys	-0.856137	-0.933176	-0.94849	-0.983926	-0.951663	1.05954	1.31251	0.678817	0.796879	0.825645
(2S)-6-[5-[(3aS,4S,6aR)-2-oxo-1,3,3a,4,6,6a-hexahydrothieno[3,4-d]imidazol-4-yl]pentanoylamino]-2-azaniumylhexanoate	-0.805271	-0.958547	-1.01377	-0.627135	-1.1046	0.651053	0.908196	1.63104	0.738992	0.580052
(3S,9S,10R,13R,14R,17R)-10,13-dimethyl-17-[(E,2R)-6-methyl-5-methylidenehept-3-en-2-yl]-2,3,4,9,11,12,14,15,16,17-decahydro-1H-cyclopenta[a]phenanthren-3-ol	-0.905626	-0.954038	-0.983798	-0.88142	-0.998495	0.986491	0.96701	1.1269	0.817147	0.825826
(3S,10R,13R)-10,13-dimethyl-17-[(2R)-6-methylheptan-2-yl]-2,3,4,7,8,9,11,12,14,15,16,17-dodecahydro-1H-cyclopenta[a]phenanthren-3-ol	-0.604065	0.886541	0.693501	2.18651	0.341533	-0.805397	-0.666072	-0.662799	-0.662254	-0.707495
(2R)-2-[(3R,4R,5S,6R)-3-acetamido-2-[[[(2R,3S,4R,5R)-5-(2,4-dioxopyrimidin-1-yl)-3,4-dihydroxyoxolan-2-yl]methoxy-hydroxyphosphoryl]oxy-hydroxyphosphoryl]oxy-5-hydroxy-6-(hydroxymethyl)oxan-4-yl]oxypropanoic acid	0.986616	1.54402	0.902357	0.598508	0.474324	-0.923824	-1.15591	-0.56159	-0.900542	-0.963957
(10S,13R)-10,13-dimethyl-17-(6-methylhept-5-en-2-yl)-1,2,4,5,6,7,11,12,14,15,16,17-dodecahydrocyclopenta[a]phenanthren-3-one	-0.137207	2.34603	0.097593	1.0583	0.0358408	-0.782337	-0.568582	-0.767079	-0.65359	-0.628966
(3S,10S,13R)-10,13-dimethyl-17-[(2R)-6-methylhept-5-en-2-yl]-2,3,4,5,6,9,11,12,14,15,16,17-dodecahydro-1H-cyclopenta[a]phenanthren-3-ol	-0.913427	-0.913495	-0.987642	-0.900733	-0.956372	1.20092	1.18304	0.919169	0.626539	0.742003
(2R,3R,4S,5S,6R)-4-[[(1S,3S,4S,5R,8R)-4,8-dihydroxy-2,6-dioxabicyclo[3.2.1]octan-3-yl]oxy]-6-(hydroxymethyl)oxane-2,3,5-triol	1.07538	0.696363	0.97469	0.910755	1.04353	-1.05461	-0.968167	-0.711431	-0.961505	-1.005
[(2S)-2,3-di(tetradecanoyloxy)propyl] (6Z,9Z,12Z,15Z)-octadeca-6,9,12,15-tetraenoate	-0.938766	-0.954667	-0.898566	-0.887699	-1.03606	0.969872	1.16024	0.930504	0.917271	0.737867
[(2S)-2-pentadecanoyloxy-3-tetradecanoyloxypropyl] (7Z,10Z,13Z,16Z,19Z)-docosa-7,10,13,16,19-pentaenoate	-1.3247	-1.60197	-0.486362	-0.909419	0.131566	0.77382	0.959789	0.897741	0.61253	0.947009
[(2S)-2-hexadecanoyloxy-3-tetradecanoyloxypropyl] (Z)-octadec-9-enoate	-0.453795	-0.0584854	1.09011	0.953479	2.03464	-0.742906	-0.742279	-0.644856	-0.761458	-0.674451
2-[[4-[[(6S)-2-amino-4-oxo-5,6,7,8-tetrahydro-3H-pteridin-6-yl]methylamino]benzoyl]amino]pentanedioic acid	-0.961809	-0.686156	-1.15282	-0.624485	-1.12696	0.869936	0.671966	1.49542	0.650183	0.864731
Leu Asp Ser	0.704001	1.47389	0.139343	1.5553	0.10336	-0.803814	-1.17126	-0.325299	-1.25937	-0.416147
2-Hydroxymyristic Acid	0.355905	0.948889	0.847922	1.46653	0.951976	-0.899844	-0.913029	-0.813544	-0.990482	-0.954326
Norharman; PlaSMA ID-382	-0.89311	-0.934767	-0.937114	-0.914812	-0.999462	1.16877	1.19882	0.910792	0.718022	0.682866

## Sheet: Fig. 7d
Fig. 7d Volcano plot of metabolites between OP50 and OP50+Probio-M9.
Formula	Compounds	Class I	Class II	OP50-1	OP50-2	OP50-3	OP50-4	OP50-5	OP50+Probio-M9-1	OP50+Probio-M9-2	OP50+Probio-M9-3	OP50+Probio-M9-4	OP50+Probio-M9-5	VIP	Fold_Change	Log2FC	Type
C6H14N4O2	DL-Arginine	-	-	13269000	14538000	11706000	14647000	10333000	8970800	9019100	11110000	7467300	8635900	1.22432	0.700899	-0.512721	insig
C14H18N2O5	Glu-Phe	-	-	8178900	9532500	7941300	9317500	6166200	19516000	18849000	23886000	17678000	19066000	1.442	2.40651	1.26694	up
C16H19N3O5	Glu-Trp	-	-	201330	511400	268890	423900	272070	354630	370750	546620	420850	456400	0.725887	1.28115	0.357443	insig
C15H22O2	Confertifoline	-	-	21419	22513	20783	21428	23119	17245	20185	20228	27450	25675	0.00496181	1.01392	0.0199448	insig
C19H38O4	2-Palmitoyl-rac-glycerol	-	-	102080	138260	130400	170200	136090	125790	146460	127400	127900	119160	0.206371	0.955216	-0.0661008	insig
C12H24O3	3-Hydroxydodecanoic acid	-	-	490730	420180	442900	461340	430140	513360	502640	491340	519130	532350	1.26978	1.13964	0.188577	insig
C15H10O6	Maritimetin	-	-	881000	876650	869900	917000	848300	886960	895740	900640	933380	944840	0.916168	1.03841	0.0543701	insig
C17H26O4	Nordihydrocapsiate	-	-	562080	697210	618730	619490	605170	649900	564840	619810	716730	723270	0.456593	1.05539	0.0777818	insig
C27H43NO	Solanidine	-	-	2409200	1963700	2128800	2141400	2056200	2071500	2064700	2090400	2020400	2171000	0.346292	0.973709	-0.0384381	insig
C11H11NO4	Methyl dioxindole-3-acetate	-	-	25813000	21452000	24073000	23457000	22222000	24833000	22935000	22288000	23162000	23988000	0.0539085	1.00162	0.00232829	insig
C7H13NO3	5-Acetamidopentanoic Acid	-	-	838870	890390	789200	915450	755700	561740	548580	546370	506220	513190	1.46256	0.638747	-0.646684	insig
C16H22O4	Diisobutyl phthalate	-	-	155980	84635	144110	104650	181920	135950	83053	91870	102550	186010	0.293827	0.89295	-0.163348	insig
C15H10O8	Myricetin	-	-	721840	613170	618480	700740	747130	803810	761050	782720	743420	805710	1.14786	1.14563	0.196145	insig
C16H14O6	Hesperetin	-	-	578800	662520	503780	729910	496600	1828100	1846700	2667600	2087400	2122000	1.47123	3.55087	1.82817	up
C17H14O7	3,7-Di-O-methylquercetin	-	-	768130	689520	704930	723730	674960	640080	664320	638630	614830	646940	1.24209	0.899904	-0.152157	insig
C20H39NO2	N-Oleoylethanolamine	-	-	5169200	5813800	4777000	4689100	4512200	28682000	25001000	31652000	22803000	27800000	1.49652	5.44595	2.44518	up
C9H10N2	Myosmine	-	-	62573	69186	61440	70802	52805	78541	72389	54531	70273	82992	0.64895	1.13232	0.179283	insig
C14H26O2	FFA(14:1)	-	-	111710	69094	104940	73651	119840	119240	82062	118540	113070	96925	0.450162	1.10559	0.144815	insig
C6H14N4O2	L-Arginine	Amino acid and Its metabolomics	Amino acids	2901800	2561900	2502300	3204000	2968400	3801600	3009700	2898200	2741400	2799200	0.507776	1.07863	0.1092	insig
C4H7NO4	L-Aspartic Acid	Amino acid and Its metabolomics	Amino acids	2446600	2566900	1880700	1939000	1846700	1761300	2083800	2037000	2271800	2307600	0.10949	0.97955	-0.0298084	insig
C9H11NO2	L-Phenylalanine	Amino acid and Its metabolomics	Amino acids	7217300	7074300	7584700	7740600	7368600	5874400	5977100	6728000	5856600	5817900	1.38	0.817996	-0.289834	insig
C7H13N3O3	3-N-Methyl-L-Histidine	Amino acid and Its metabolomics	Amino acid derivatives	1741300	1688100	1862900	1693400	1827600	3165200	2499400	3444000	4184600	3165500	1.40665	1.86748	0.901096	insig
C5H9NO5	4-Hydroxy-glutamic acid	Amino acid and Its metabolomics	Amino acid derivatives	2064700	2082400	2478300	2076900	2620200	2078600	2172800	2742300	2141800	1893700	0.19493	0.974096	-0.0378644	insig
C4H6N4O3	Allantoin	Organic acid And Its derivatives	Organic acid And Its derivatives	24168000	18929000	23932000	17090000	21260000	26611000	20237000	14372000	19739000	25930000	0.00356605	1.01433	0.020526	insig
C13H16N2O5	Asp-phe	Amino acid and Its metabolomics	Small Peptide	25463	29393	23504	22972	28704	173490	174760	163470	166040	158250	1.50407	6.42907	2.68461	up
C3H7NO2	β-Alanine	Amino acid and Its metabolomics	Amino acids	31066	65058	39279	41753	36094	29432	39488	36887	45184	32399	0.471544	0.859977	-0.217631	insig
C4H8N2O3	L-Asparagine Anhydrous	Amino acid and Its metabolomics	Amino acids	47799	52215	28537	35678	30090	16214	23500	25058	14832	9875.8	1.22693	0.460479	-1.11879	down
C7H15N3O3	L-Homocitrulline	Amino acid and Its metabolomics	Amino acids	931370	1237800	708670	1114200	660340	401010	366970	557650	283590	320210	1.33358	0.414719	-1.26979	down
C8H16N2O4S2	L-Homocystine	Amino acid and Its metabolomics	Amino acids	11668	24252	15272	16196	21351	12263	9	13219	8925.3	4105.5	0.688362	0.434102	-1.20389	insig
C6H9NO5	N-Acetylaspartate	Amino acid and Its metabolomics	Amino acid derivatives	261860	464510	362330	283740	268230	1155700	1052700	1600100	1015000	1008000	1.4342	3.55434	1.82958	up
C8H16N2O3	N-Glycyl-L-Leucine	Amino acid and Its metabolomics	Amino acid derivatives	58710	82188	66670	72066	61619	85296	92985	89935	92787	79704	1.21526	1.29144	0.368978	insig
C10H11NO3	N-Phenylacetylglycine	Amino acid and Its metabolomics	Amino acid derivatives	39832	55947	51741	56227	46883	15084	26685	25188	24804	20005	1.3943	0.44594	-1.16508	down
C5H9NO3	N-Propionylglycine	Amino acid and Its metabolomics	Amino acids	674790	657660	647060	628760	723060	541220	548000	614610	511610	436340	1.21905	0.796012	-0.329137	insig
C8H16N4O3	Nα-Acetyl-L-Arginine	Amino acid and Its metabolomics	Amino acid derivatives	12409	20837	6597.9	11672	11828	16142	19520	21908	22383	8286.1	0.625354	1.39302	0.478212	insig
C8H6O4	Terephthalic Acid	Benzene and substituted derivatives	Phenolic acids	2052400	2546700	3290500	2938800	3055700	2366700	3169200	2788600	2696200	3017300	0.105285	1.01108	0.0159037	insig
C7H6O4	2,5-Dihydroxy Benzoic Acid	Benzene and substituted derivatives	Phenolic acids	255000	295010	272460	292540	282200	9	9	9	9	9	1.50959	3.2207e-05	-14.9223	down
C6H5NO2	2-Picolinic Acid	Heterocyclic compounds	Pteridines and derivatives	3958200	2205700	2969300	2838600	1774500	9849600	8173500	5292800	7173300	8089900	1.37229	2.80651	1.48878	up
C6H5NO3	6-Hydroxynicotinic Acid	Heterocyclic compounds	Pteridines and derivatives	33295	28603	32782	34382	27572	32886	28515	33453	30307	19376	0.446687	0.922769	-0.115959	insig
C7H8N4O2	1,7-Dimethylxanthine	Nucleotide And Its metabolomics	Nucleotide and Its metabolomics	10209	7781.2	11232	11135	7617.6	9325.1	10875	8393.8	11881	11791	0.430972	1.08944	0.123593	insig
C5H4N4O2	Xanthine	Nucleotide And Its metabolomics	Nucleotide and Its metabolomics	9505000	8822900	13681000	12144000	7973500	9388000	10436000	5979100	10334000	10230000	0.406811	0.889513	-0.168913	insig
C10H14N5O7P	3'-Aenylic Acid	Nucleotide And Its metabolomics	Nucleotide and Its metabolomics	324200	599570	998070	809490	851130	746890	445190	649450	460230	356460	0.548605	0.74201	-0.43049	insig
C6H6N4O2	3-Methylxanthine	Nucleotide And Its metabolomics	Nucleotide and Its metabolomics	81324	91844	111130	105830	94753	79464	89618	95715	68761	81867	0.868641	0.856757	-0.223043	insig
C5H6N2O3	5-Hydroxymethyluracil	Nucleotide And Its metabolomics	Nucleotide and Its metabolomics	153940	107660	147870	135710	149970	205270	178610	208510	182860	244650	1.28479	1.46717	0.553031	insig
C5H5N5	Adenine	Nucleotide And Its metabolomics	Nucleotide and Its metabolomics	1515500	1343900	1680800	1763000	1066100	1941900	1655700	1844800	1391100	1338700	0.462819	1.10895	0.149197	insig
C10H14N5O7P	Adenosine 5'-Monophosphate	Nucleotide And Its metabolomics	Nucleotide and Its metabolomics	2381600	2536800	5525200	4994400	4355400	3524000	2241700	2746500	1939000	1829900	0.896548	0.620464	-0.68858	insig
C9H13N3O5	Cytidine	Nucleotide And Its metabolomics	Nucleotide and Its metabolomics	41262	36758	31993	41303	38156	47547	31684	34581	47775	50282	0.490721	1.11821	0.161188	insig
C5H4N4O	Hypoxanthine	Nucleotide And Its metabolomics	Nucleotide and Its metabolomics	17779000	12073000	23258000	19417000	17797000	23582000	22115000	18146000	23023000	22495000	0.819166	1.21076	0.275917	insig
C10H13N4O8P	Inosine 5'-monophosphate	Nucleotide And Its metabolomics	Nucleotide and Its metabolomics	264300	262290	1206100	1058900	1543900	604850	538780	594190	432800	389110	0.358949	0.590413	-0.760203	insig
C21H27N7O14P2	Nicotinic Acid Adenine Dinucleotide	Nucleotide And Its metabolomics	Nucleotide and Its metabolomics	25501000	20709000	22343000	20368000	13318000	27319000	20245000	15662000	18911000	23049000	0.117658	1.02882	0.0409971	insig
C5H4N4	Purine	Nucleotide And Its metabolomics	Nucleotide and Its metabolomics	53899	67260	50201	63429	9	9	43702	51030	40261	37237	0.0717615	0.733562	-0.447008	insig
C4H4N2O2	Uracil	Nucleotide And Its metabolomics	Nucleotide and Its metabolomics	201090	118600	238070	213360	260210	237880	234330	193430	195580	231060	0.335543	1.0591	0.0828367	insig
C6H8O7	Citric Acid	Organic acid And Its derivatives	Organic acid And Its derivatives	1169700	1538800	1204000	972670	1231000	1647600	1352400	1203100	1042300	1375200	0.371379	1.08247	0.114333	insig
C4H6O4	Succinic Acid	Organic acid And Its derivatives	Organic acid And Its derivatives	631690	428650	1491000	1278000	1754100	1307100	583650	1345000	748490	726670	0.144703	0.843729	-0.245148	insig
C5H6O5	A-Ketoglutaric Acid	Organic acid And Its derivatives	Organic acid And Its derivatives	382750	293650	295620	277450	140700	144690	285580	200860	248420	333150	0.312602	0.872339	-0.197039	insig
C3H4O3	Pyruvic Acid	Organic acid And Its derivatives	Organic acid And Its derivatives	34106	24212	25889	29762	6783.8	4729.3	19273	23510	16527	30103	0.348408	0.779628	-0.359142	insig
C5H8O5	Citramalic Acid	Organic acid And Its derivatives	Organic acid And Its derivatives	1535100	2265500	1914600	2185900	1815400	342230	538930	544180	539140	407110	1.47272	0.244079	-2.03458	down
C10H12N2	Tryptamine	Tryptamines,Cholines,Pigments	Tryptamines	144020	135420	132530	115300	118030	72239	72255	72205	69435	76778	1.47748	0.562393	-0.83035	insig
C6H12O5	1,5-Anhydro-D-Glucitol	Carboxylic acids and derivatives	Sugar alcohols	71808	67088	53244	74979	55558	110430	88766	128610	117010	70737	1.18289	1.59774	0.67603	insig
C6H12O6	D-Glucose	Carboxylic acids and derivatives	Sugars	3876800	4324100	4611000	4392700	3685200	3440200	3415800	4231200	2721400	2777300	1.04299	0.793971	-0.332841	insig
C6H12O6	D-Mannose	Carboxylic acids and derivatives	Sugars	3876800	4324100	4611000	4392700	3685200	3440200	3415800	4231200	2721400	2777300	1.04299	0.793971	-0.332841	insig
C12H22O11	D-Trehalose	Carboxylic acids and derivatives	Sugars	7928.3	7366	13252	3433.5	3244.7	2960	8264.4	6257.4	3490.2	6953.5	0.289562	0.792786	-0.334996	insig
C6H13O9P	D-Glucose 6-Phosphate	Carboxylic acids and derivatives	Phosphate sugars	3996800	4870400	3059400	3419800	3596300	2014900	2663300	1837400	2779800	2132400	1.28199	0.603283	-0.729094	insig
C6H12O5	L-Rhamnose	Carboxylic acids and derivatives	Sugars	71808	67088	53244	74979	55558	110430	88766	128610	117010	70737	1.18289	1.59774	0.67603	insig
C8H15NO6	N-Acetyl-D-Glucosamine	Carboxylic acids and derivatives	Sugar derivatives	500680	379470	476920	450550	503660	577340	512860	472830	524230	530750	0.916157	1.13271	0.179779	insig
C6H10O7	D-Glucoronic Acid	Carboxylic acids and derivatives	Sugar acids	110190	79165	56064	59824	51375	166210	126750	177450	154320	173360	1.34062	2.23794	1.16217	up
C6H10O6	L-Gulonolactone	Carboxylic acids and derivatives	Sugar acids	438520	569620	419580	521580	418930	277510	258420	309930	357810	329720	1.31927	0.647484	-0.627085	insig
C5H4N2O4	Orotic Acid	CoEnzyme and vitamins	CoEnzyme and vitamins	359180	928540	520850	401580	203350	48483	101260	63429	61398	65818	1.4045	0.141035	-2.82587	down
C9H17NO5	Pantothenate	CoEnzyme and vitamins	CoEnzyme and vitamins	29028000	30128000	29342000	29608000	25775000	17333000	18414000	19485000	15620000	15835000	1.45838	0.602491	-0.730989	insig
C16H18O9	1-Caffeoylquinic Acid	Organic acid And Its derivatives	Organic acid And Its derivatives	276420	378550	167200	204400	102340	340920	414490	451460	213670	245920	0.746582	1.47617	0.561856	insig
C2H7NO3S	2-Aminoethanesulfonic Acid	Organic acid And Its derivatives	Sulfonic acids	63277	56028	62955	45575	71981	349390	269880	246310	231030	263360	1.48233	4.53602	2.18143	up
C4H8O3	2-Hydroxybutanoic Acid	Organic acid And Its derivatives	Organic acid And Its derivatives	1117200	1355700	1455800	1572100	1226400	266310	389940	579690	333330	434620	1.43767	0.297879	-1.7472	down
C6H12O3	2-Hydroxyisocaproic Acid	Organic acid And Its derivatives	Organic acid And Its derivatives	1036400	1357300	732870	1012400	702030	2238700	1772300	1844700	1610900	1573800	1.28817	1.86747	0.901082	insig
C5H8O4	2-Methylsuccinic Acid	Organic acid And Its derivatives	Organic acid And Its derivatives	20117000	19460000	21824000	22430000	20369000	21169000	19937000	21276000	17925000	18321000	0.614248	0.946526	-0.0792861	insig
C4H8O3	3-Hydroxybutyrate	Organic acid And Its derivatives	Organic acid And Its derivatives	1117200	1355700	1455800	1572100	1226400	266310	389940	579690	333330	434620	1.43767	0.297879	-1.7472	down
C9H16O4	Azelaic Acid	Organic acid And Its derivatives	Organic acid And Its derivatives	1499500	1640100	1607200	1820200	1810400	1468400	1611900	1744600	1578100	1394500	0.64534	0.930778	-0.103491	insig
C4H9N3O2	Creatine	Organic acid And Its derivatives	Organic acid And Its derivatives	709230	844100	837470	1002100	640540	2148200	1886100	2881900	2302000	2225100	1.45172	2.83711	1.50442	up
C5H8O4	Glutaric Acid	Organic acid And Its derivatives	Organic acid And Its derivatives	20117000	19460000	21824000	22430000	20369000	21169000	19937000	21276000	17925000	18321000	0.614248	0.946526	-0.0792861	insig
C3H9N3O3S	Guanidinoethyl Sulfonate	Organic acid And Its derivatives	Sulfonic acids	22953	19156	24397	9721.2	25904	26274	16686	43724	29881	20449	0.583979	1.34155	0.4239	insig
C3H6O3	L-Lactic Acid	Organic acid And Its derivatives	Organic acid And Its derivatives	13512	6056.4	46362	25953	18615	23737	33447	16720	18410	21602	0.316315	1.03093	0.0439449	insig
C4H6O6	L-Tartaric Acid	Organic acid And Its derivatives	Organic acid And Its derivatives	243130	233290	206820	215040	238410	389520	425320	523030	461350	543440	1.4557	2.06095	1.04331	up
C3H4O4	Malonicacid	Organic acid And Its derivatives	Organic acid And Its derivatives	1117200	1355700	1455800	1572100	1226400	266310	389940	579690	333330	434620	1.43767	0.297879	-1.7472	down
C4H6O4	Methylmalonic Acid	Organic acid And Its derivatives	Organic acid And Its derivatives	631690	428650	1491000	1278000	1754100	1307100	583650	1345000	748490	726670	0.144703	0.843729	-0.245148	insig
C9H10O3	Phenyllactate(Pla)	Organic acid And Its derivatives	Organic acid And Its derivatives	7678400	10656000	6795700	8663800	6535700	10441000	10399000	9584300	8805500	9251300	0.885288	1.20212	0.265583	insig
C5H5NO2	Pyrrole-2-Carboxylic Acid	Organic acid And Its derivatives	Organic acid And Its derivatives	51161	50564	42184	44726	34662	44673	41977	55341	44545	52647	0.40508	1.07114	0.099151	insig
C18H16O8	Rosmarinic Acid	Organic acid And Its derivatives	Organic acid And Its derivatives	12289	11680	14865	13997	14909	12972	12481	14724	14137	15779	0.297676	1.03474	0.0492624	insig
C8H14O4	Subericacid	Organic acid And Its derivatives	Organic acid And Its derivatives	97628	83914	98975	125810	95797	82173	88872	109290	95818	83014	0.505336	0.914449	-0.129025	insig
C2H8NO4P	O-Phosphorylethanolamine	GP	PE	218890	239290	114650	196320	169770	372930	451830	492760	458480	380900	1.3682	2.29721	1.19989	up
C28H44NO9P	LPS(22:6/0:0)	GP	LPS	437190	464480	401170	450760	431450	463530	468360	426450	442850	455780	0.551196	1.03291	0.0467209	insig
C23H46NO7P	LPE(18:1/0:0)	GP	LPE	4126000	4737100	10304000	6718700	11680000	2549100	3078700	3221900	3233000	3916400	1.18111	0.425895	-1.23143	down
C23H48NO7P	LPE(18:0/0:0)	GP	LPE	234430	389650	571340	477320	1017600	163350	280190	138790	240540	247610	1.10043	0.397898	-1.32953	down
C21H44NO7P	LPE(16:0/0:0)	GP	LPE	1125500	1424400	2643100	2267600	3234400	585660	788980	739080	734220	849150	1.29783	0.345684	-1.53247	down
C19H40NO7P	LPE(14:0/0:0)	GP	LPE	18269000	24312000	40535000	34936000	49979000	10484000	12336000	12637000	11876000	12918000	1.32387	0.358571	-1.47967	down
C18H34O4	9,10-DiHOME	FA	Oxidized lipids	44335	47686	56207	50084	54124	54610	55520	55289	50142	45892	0.328709	1.03572	0.050634	insig
C16H30O2	FFA(16:1)	FA	FFA	4559800	9959100	20228000	16337000	21476000	5636000	5257200	6155800	5479200	6437600	1.03531	0.399198	-1.32482	down
C16H32O2	FFA(16:0)	FA	FFA	5524600	7105700	8390500	8083800	8750500	5430900	5598800	6562800	5924200	6095400	1.02305	0.782249	-0.354301	insig
C18H32O2	FFA(18:2)	FA	FFA	137220	140470	156360	140290	160800	132880	132800	138880	146650	147200	0.612784	0.950037	-0.0739448	insig
C12H24O2	FFA(12:0)	FA	FFA	488730	1242000	1088600	1487200	1231700	377730	502300	427070	450260	485060	1.25115	0.404898	-1.30437	down
C18H34O2	FFA(18:1)	FA	FFA	3523.8	6954.4	13076	12065	14508	3270.9	3827.7	4275.9	3829.4	4138.4	1.11385	0.385864	-1.37383	down
C20H30O2	EPA	FA	Oxidized lipids	23025	45678	67277	67015	84115	27018	30848	29993	31705	33505	0.956976	0.533137	-0.907421	insig
C22H32O2	DHA	FA	Oxidized lipids	25064	31821	54900	51560	66725	20947	19602	26521	17184	30045	1.11459	0.496801	-1.00926	down
C10H20O2	FFA(10:0)	FA	FFA	8307.1	17118	13349	16721	12163	9	7347.9	6311	10901	7704.1	0.662161	0.477001	-1.06793	insig
C6H6N2O2	Urocanic Acid	Organic acid And Its derivatives	Organic acid And Its derivatives	869450	1224700	779030	1382400	978990	604010	619030	799630	529300	564280	1.23062	0.595321	-0.74826	insig
C9H11N5O4	Neopterin	Heterocyclic compounds	Pteridines and derivatives	223690	232370	291320	226920	225050	22684	60910	93556	86304	46598	1.35299	0.258517	-1.95167	down
C5H8O4	Ethylmalonate	Organic acid And Its derivatives	Organic acid And Its derivatives	20117000	19460000	21824000	22430000	20369000	21169000	19937000	21276000	17925000	18321000	0.614248	0.946526	-0.0792861	insig
C8H7NO3	2-(Formylamino)Benzoic Acid	Benzene and substituted derivatives	Phenolic acids	245600	265640	250260	287490	258540	676660	695860	768090	588690	611260	1.48839	2.55486	1.35325	up
C9H13N2O9P	Uridine 5-Monophosphate	Nucleotide And Its metabolomics	Nucleotide and Its metabolomics	443400	525550	1300300	1139900	1603800	720260	515370	683450	459410	440660	0.775291	0.562373	-0.8304	insig
C10H12N5O6P	Cyclic Amp	Nucleotide And Its metabolomics	Nucleotide and Its metabolomics	1474300	2205400	1489500	1551600	1813100	1515800	1311500	1520400	1291800	1373900	0.939487	0.821828	-0.283091	insig
C9H9NO4	3-Hydroxyhippuric Acid	Amino acid and Its metabolomics	Amino acid derivatives	48474	51342	49519	53564	50371	48594	45135	55917	51010	51408	0.0884079	0.995238	-0.00688611	insig
C6H12O3	5-Hydroxyhexanoic Acid	Organic acid And Its derivatives	Organic acid And Its derivatives	5260000	7167500	4079100	5375800	3531400	11321000	9184700	9508500	8075500	7879000	1.26453	1.80881	0.85504	insig
C9H12N2O6	Β-Pseudouridine	Nucleotide And Its metabolomics	Nucleotide and Its metabolomics	2650400	2989400	3093300	2804400	2345400	2788800	2117000	2519800	2143300	2157300	0.967542	0.844651	-0.243573	insig
C6H11NO4	N-Acetylthreonine	Amino acid and Its metabolomics	Amino acid derivatives	226000	247480	190200	267900	144680	197410	222560	147080	208990	228690	0.228119	0.933538	-0.0992188	insig
C7H13BaO10P	D-Sedoheptuiose 7-Phosphate	Carboxylic acids and derivatives	Phosphate sugars	333220	280690	202870	253950	239830	260290	375630	321320	374000	378580	0.988655	1.30465	0.383661	insig
C6H11Na2O9P	D-Fructose 6-Phosphate-Disodium Salt	Carboxylic acids and derivatives	Phosphate sugars	3593700	4151900	2216200	2581800	2507500	1419000	1993200	978150	1412000	1562100	1.26719	0.489296	-1.03122	down
C6H8O5	Oxoadipic Acid	Organic acid And Its derivatives	Organic acid And Its derivatives	3757400	3592900	2476700	1976200	1974000	444180	691640	567040	578210	665560	1.45238	0.213877	-2.22514	down
C3H5NO4	Aminomalonic Acid	Organic acid And Its derivatives	Organic acid And Its derivatives	6284900	5245500	15505000	13106000	18273000	13127000	6461800	14563000	8335300	7855800	0.134488	0.861823	-0.214536	insig
C3H7O6P	Dl-Glyceraldehyde3-Phosphate	Organic acid And Its derivatives	Phosphoric acids	2788100	4045100	2602800	3524500	4163100	1098300	1911100	1167300	1341700	2010700	1.33059	0.439691	-1.18544	down
C20H32O4	8,15-Dihete	FA	FFA	731370	1363300	2202800	2093500	2255300	746440	772710	940960	837050	1013900	1.05484	0.498603	-1.00404	down
C7H13NO3S	N-Acetylmethionine	Amino acid and Its metabolomics	Amino acid derivatives	112460	158880	120010	159980	121250	30335	44530	32733	40043	37690	1.47432	0.275552	-1.8596	down
C5H11O8P	Ribulose-5-Phosphate	Carboxylic acids and derivatives	Phosphate sugars	11498000	16222000	13819000	13771000	13572000	16225000	16782000	12648000	8357000	9489100	0.40126	0.921882	-0.117345	insig
C10H18N4O6	Argininosuccinic acid	Organic acid And Its derivatives	Organic acid And Its derivatives	11649000	13743000	13158000	10568000	11824000	12041000	13777000	14594000	14436000	14767000	0.920551	1.14232	0.191961	insig
C5H11O7P	2-Deoxyribose 1-Phosphate	Carboxylic acids and derivatives	Phosphate sugars	1271000	1336400	1631900	1454400	1508100	1292800	1111000	1228400	1218800	1181900	1.16208	0.837693	-0.255506	insig
C8H16NO9P	N-Acetylglucosamine 1-Phosphate	Carboxylic acids and derivatives	Phosphate sugars	203240	210860	204520	234030	196600	360610	442240	310280	307640	375660	1.40537	1.71211	0.775774	insig
C11H11NO3	Indole-3-lactic acid	Heterocyclic compounds	Indole and Its derivatives	45210000	54971000	66737000	72481000	67868000	73723000	74533000	83340000	82823000	85999000	1.10829	1.30316	0.382014	insig
C6H10O8	D-Glucarate	Carboxylic acids and derivatives	Sugar acids	214870	173850	215320	178560	172580	495280	468290	476280	398150	463090	1.47795	2.40906	1.26847	up
C15H23N5O14P2	ADP-ribose	Nucleotide And Its metabolomics	Nucleotide and Its metabolomics	1274500	1425600	2435400	1809100	1952300	1674200	2615200	2724600	1655000	1947700	0.560577	1.1933	0.254961	insig
C15H24N2O17P2	UDP-glucose	Nucleotide And Its metabolomics	Nucleotide and Its metabolomics	3473100	2777800	2393900	2724400	1842100	705210	1819500	558630	938070	798540	1.30281	0.364835	-1.45468	down
C8H10O2	2-(4-Hydroxyphenyl)ethanol	Benzene and substituted derivatives	Benzene and substituted derivatives	2323000	2501700	2702700	2622000	2701700	2239500	2145700	1800900	1894700	1855900	1.31323	0.773218	-0.371053	insig
C9H10O4	Hydroxyphenyllactic acid	Organic acid And Its derivatives	Organic acid And Its derivatives	3589100	4953000	3605900	4643200	3525600	4474100	4758400	4361600	4014900	4257500	0.518884	1.07628	0.106049	insig
C11H15N5O5	2-Methylguanosine	Nucleotide And Its metabolomics	Nucleotide and Its metabolomics	602280	908800	719050	859090	734470	546370	581450	544160	460340	526020	1.26901	0.695229	-0.52444	insig
C12H15NO4	N-lactoyl-phenylalanine	Amino acid and Its metabolomics	Amino acid derivatives	9891.8	14333	29707	16509	18644	23278	33764	24716	28618	17632	0.845427	1.43692	0.522983	insig
C5H9NO3	N-Acetyl-L-alanine	Amino acid and Its metabolomics	Amino acid derivatives	660990	804850	653410	774970	488610	1536300	1388100	2401800	1741000	1576200	1.40088	2.55508	1.35337	up
C3H9O6P	Glycerophosphoric acid	Organic acid And Its derivatives	Phosphoric acids	16254000	24182000	35140000	35236000	40200000	8953000	15556000	20830000	21719000	24041000	0.895341	0.603257	-0.729156	insig
C4H6O5	D-Malic acid	Organic acid And Its derivatives	Organic acid And Its derivatives	61964000	49114000	50377000	53275000	39724000	52572000	60895000	45388000	58843000	56496000	0.454386	1.07758	0.107792	insig
C10H14N5O7P	deoxyguanosine 5'-monophosphate(dGMP)	Nucleotide And Its metabolomics	Nucleotide and Its metabolomics	2381600	2536800	5525200	4994400	4355400	3524000	2241700	2746500	1939000	1829900	0.896548	0.620464	-0.68858	insig
C14H26O4	Tetradecanedioic acid	FA	FFA	69594	66012	68162	68961	76559	74462	77114	81719	74127	80375	1.15699	1.11025	0.150885	insig
CH4NO5P	Carbamoyl phosphate	Organic acid And Its derivatives	Phosphoric acids	161920	223910	233950	184510	266410	412670	483950	275180	440580	582910	1.29026	2.05033	1.03586	up
C5H9NO4	O-Acetyl-L-serine	Amino acid and Its metabolomics	Amino acid derivatives	119070	148630	133140	158740	164790	158150	136720	226350	193600	202040	0.90385	1.26573	0.339975	insig
C10H14N2O4	Porphobilinogen	Organic acid And Its derivatives	Organic acid And Its derivatives	19783000	18799000	19837000	21434000	23035000	20822000	21343000	18038000	21560000	21060000	0.0247937	0.999368	-0.000911718	insig
C4H4O3	Succinic anhydride	Organic acid And Its derivatives	Organic acid And Its derivatives	32132000	29809000	27807000	29463000	24767000	28101000	33781000	32083000	30722000	32171000	0.745442	1.08946	0.123611	insig
C5H11O8P	D-Xylulose 5-phosphate	Carboxylic acids and derivatives	Phosphate sugars	11498000	16222000	13819000	13771000	13572000	16225000	16782000	12648000	8357000	9489100	0.40126	0.921882	-0.117345	insig
C16H30O4	Hexadecanedioic acid	FA	FFA	85388	84663	99488	83845	104220	104990	127240	96814	99792	73949	0.430005	1.09873	0.135842	insig
C11H20N2O5	Glu-Leu	Amino acid and Its metabolomics	Small Peptide	655990	635800	560380	656250	543340	2308400	2323900	3165500	2135400	2328100	1.48854	4.01778	2.0064	up
C9H10O3	Ethylsalicylate	Organic acid And Its derivatives	Organic acid And Its derivatives	36668000	34841000	35699000	39869000	41840000	44192000	36755000	34317000	39547000	40359000	0.32534	1.0331	0.0469788	insig
C18H37NO	Octadecanamide	Alcohol and amines	Amines	101430	85063	100190	101180	102390	97814	105980	98720	102480	103840	0.533287	1.0379	0.0536686	insig
C6H4O5	2,5-Furandicarboxylicacid	Organic acid And Its derivatives	Organic acid And Its derivatives	287680	285640	180340	274230	290090	302270	259890	299480	262480	316780	0.52128	1.09326	0.128642	insig
C12H24O11	Maltitol	Carboxylic acids and derivatives	Sugar alcohols	552490	332010	154260	184930	131380	35433	149320	56240	152680	143510	0.959715	0.396425	-1.33488	insig
C4H4O5	Oxaloacetic acid	Organic acid And Its derivatives	Organic acid And Its derivatives	214480	252470	246150	243220	192140	210830	182010	325830	205890	230230	0.0619268	1.00551	0.00792991	insig
C10H11NO3	N-(2-Methylbenzoyl)glycine	Amino acid and Its metabolomics	Amino acid derivatives	39832	55947	51741	56227	46883	15084	26685	25188	24804	20005	1.3943	0.44594	-1.16508	down
C7H8O2	4-Hydroxybenzyl alcohol	Benzene and substituted derivatives	Benzene and substituted derivatives	15004	5639.7	9626.2	7918.9	10516	22993	14113	21395	18611	17419	1.2239	1.9409	0.956724	insig
CH4O3S	Methanesulfonic acid	Organic acid And Its derivatives	Sulfonic acids	8957900	8435900	10046000	9768200	6894600	12338000	9498300	7955400	8759500	12031000	0.587945	1.14692	0.197766	insig
C8H8O3	Methylparaben	Benzene and substituted derivatives	Phenolic acids	60628	77382	81173	82635	59441	77755	85689	64068	81367	89462	0.540172	1.10265	0.14097	insig
C22H32O3	(±)4-HDHA	FA	Oxidized lipids	9230.4	14593	12465	19959	14273	5207.5	9	7451.1	3386	9	0.939905	0.227772	-2.13434	insig
C20H32O3	11,12-EET	FA	Oxidized lipids	7828	6503.5	4604.1	6546.1	5235.7	11161	14445	7546.1	9585.2	10401	1.21908	1.72991	0.790696	insig
C20H34O4	11-deoxy PGE1	FA	Oxidized lipids	77083	61083	74436	67142	70541	69941	79355	65394	77419	66963	0.241124	1.02509	0.0357439	insig
C18H30O3	13-oxoODE	FA	Oxidized lipids	21445	18471	20674	16056	26646	20683	17193	30450	22699	26636	0.490248	1.13911	0.187908	insig
C18H30O3	9-oxoODE	FA	Oxidized lipids	21445	18471	20674	16056	26646	20683	17193	30450	22699	26636	0.490248	1.13911	0.187908	insig
C14H28O2	FFA(14:0)	FA	FFA	9818.2	19161	25854	28887	29231	6591.8	8277.6	9059	11047	13573	1.14876	0.429817	-1.2182	down
C6H12O6	Myoinositol	Carboxylic acids and derivatives	Sugar alcohols	3876800	4324100	4611000	4392700	3685200	3440200	3415800	4231200	2721400	2777300	1.04299	0.793971	-0.332841	insig
C9H18O2	FFA(9:0)	FA	FFA	47773	42699	41235	47451	40012	28517	39953	35815	37967	25703	1.10044	0.766323	-0.383976	insig
C5H9NO3	N-acetyl-beta-alanine	Amino acid and Its metabolomics	Amino acid derivatives	585840	789170	726910	688550	588170	1237500	1204600	2536300	1626400	1452400	1.34503	2.38475	1.25384	up
C5H8O5	3-Hydroxyglutaric acid	Organic acid And Its derivatives	Organic acid And Its derivatives	994380	1232400	1117900	1385400	1135300	429280	377040	628980	533620	440200	1.43316	0.410736	-1.28372	down
C13H22N4O8S2	Cysteine glutathione disulfide	Amino acid and Its metabolomics	Small Peptide	3967100	4406000	7674100	6063200	11896000	4486600	3139700	3293900	2604600	3021500	1.09094	0.486564	-1.0393	down
C7H14N2O3	N-acetylornithine	Amino acid and Its metabolomics	Amino acid derivatives	3070100	3570000	3345900	3017500	3629000	3198100	3709400	3453600	3806000	3356500	0.524563	1.05358	0.0752942	insig
C6H14NO8P	D-Glucosamine 6-Phosphate	Carboxylic acids and derivatives	Phosphate sugars	3340600	2902300	3336700	2978000	4061000	2286000	2262900	1855900	2025500	1926200	1.37695	0.623187	-0.682262	insig
C7H8O5	3-Dehydroshikimate	Organic acid And Its derivatives	Organic acid And Its derivatives	184750	328740	272650	309900	273290	1219500	1071800	1066200	1232000	1219000	1.47876	4.24186	2.0847	up
C6H11NO4	N-Methyl-L-Glutamate	Amino acid and Its metabolomics	Amino acid derivatives	4183900	2650100	4695700	3327300	4063800	1327500	1248800	1381500	992480	1027900	1.44496	0.315958	-1.66219	down
C5H9N3O4	N-Amidino-L-Aspartate	Amino acid and Its metabolomics	Amino acid derivatives	231070	303440	281130	332100	183810	487310	415680	622420	402870	359890	1.20531	1.71843	0.781088	insig
C24H42O21	Stachyose	Carboxylic acids and derivatives	Sugars	8283.8	2932	8510.5	4491	9	9	1467.3	9	9	9	1.01157	0.0620524	-4.01037	down
C6H7N5O	7-Methylguanine	Nucleotide And Its metabolomics	Nucleotide and Its metabolomics	92661	104120	128570	118820	138700	107790	132070	75798	103000	106480	0.472232	0.900951	-0.15048	insig
C10H14N5O6P	2'-Deoxyadenosine-5'-Monophosphate	Nucleotide And Its metabolomics	Nucleotide and Its metabolomics	380950	372340	669760	626320	779590	807400	522420	632330	547680	447790	0.215181	1.04548	0.0641649	insig
C9H10O3	3-(4-Hydroxyphenyl)-Propionic Acid	Benzene and substituted derivatives	Phenolic acids	11217000	11031000	11366000	11066000	10507000	10701000	10396000	11463000	11255000	11271000	0.0594661	0.99817	-0.00264275	insig
C6H11NO3	4-Acetamidobutyric Acid	Organic acid And Its derivatives	Organic acid And Its derivatives	39321	70751	41328	53593	56494	80413	84917	120840	116420	100340	1.30578	1.92335	0.943618	insig
C18H32O3	13(R)-HODE	FA	Oxidized lipids	62171	55211	61584	50192	68094	64199	68523	69672	63184	59286	0.718177	1.09289	0.128149	insig
C6H5N5O2	2-Amino-4,6-pteridinediol	Nucleotide And Its metabolomics	Nucleotide and Its metabolomics	187560	253580	414330	348500	373720	314670	274210	323530	329300	307190	0.07596	0.981752	-0.0265698	insig
C5H8O5	2-Hydroxyglutaric acid	Organic acid And Its derivatives	Organic acid And Its derivatives	1535100	2265500	1914600	2185900	1815400	342230	538930	544180	539140	407110	1.47272	0.244079	-2.03458	down
C18H34N2O10	D-Calcium Pantothenate	CoEnzyme and vitamins	CoEnzyme and vitamins	687490	665350	649550	658070	601490	207870	284250	333700	193060	165660	1.42861	0.363139	-1.46141	down
C15H24N2O17P2	UDP-D-galactose	Carboxylic acids and derivatives	Sugars	3473100	2777800	2393900	2724400	1842100	705210	1819500	558630	938070	798540	1.30281	0.364835	-1.45468	down
C6H10O5	1,6-anhydro-β-D-glucose	Carboxylic acids and derivatives	Sugars	288050	284320	231720	233100	147560	221690	187400	253290	201630	166450	0.464419	0.86977	-0.201294	insig
C16H32O3	16-Hydroxyhexadecanoic acid	FA	FFA	882600	1379100	1441100	1767500	1675200	1920900	2042500	2259300	1946900	1943900	1.09517	1.41537	0.501175	insig
C13H22N2	N,N′-dicyclohexylcarbodiimide	Alcohol and amines	Polyamines	23153000	21479000	18603000	19542000	20865000	28636000	23648000	25071000	25579000	23081000	1.19716	1.21587	0.281987	insig
C18H36O3	DL-2-hydroxystearic acid	FA	FFA	22725	20877	17116	18931	17787	19095	21875	28040	21950	20592	0.730135	1.14487	0.19519	insig
C16H32O3	2-hydroxyhexadecanoic acid	FA	FFA	882600	1379100	1441100	1767500	1675200	1920900	2042500	2259300	1946900	1943900	1.09517	1.41537	0.501175	insig
C15H28O2	FFA(15:1)	FA	FFA	412040	304930	341520	277370	369660	404770	293050	459260	556680	264740	0.401289	1.16006	0.214195	insig
C24H40O4	7alpha,12beta-Dihydroxy-5alpha-cholan-24-oic acid	Tryptamines,Cholines,Pigments	Cholines	9	9	9	9	9	65206	56943	60870	33124	40440	1.50795	5701.84	12.4772	up
C6H13O9P	D-Mannose 6-phosphate	Carboxylic acids and derivatives	Phosphate sugars	3996800	4870400	3059400	3419800	3596300	2014900	2663300	1837400	2779800	2132400	1.28199	0.603283	-0.729094	insig
C12H24O17P2	Bis(1-inositol) -3,1'-phosphate 1-phosphate	Alcohol and amines	Alcohols	1046700	1266400	901060	1855700	1192200	638740	714290	872210	797510	667070	1.20181	0.589234	-0.763087	insig
C5H9NO3	2-amino-4-oxovaleric acid	Organic acid And Its derivatives	Organic acid And Its derivatives	585840	789170	726910	688550	588170	1237500	1204600	2536300	1626400	1452400	1.34503	2.38475	1.25384	up
C7H11NO5	L-2-amino-6-oximelic acid	Organic acid And Its derivatives	Organic acid And Its derivatives	1433000	2957700	1827300	2214900	1394900	3602600	3376200	6629000	3860700	3353600	1.21854	2.11869	1.08318	up
C15H21N5O13P2	Cyclic ADP ribose	Nucleotide And Its metabolomics	Nucleotide and Its metabolomics	6254600	8921800	9613900	11220000	10834000	8153000	4699200	10585000	9010500	7526700	0.497137	0.853346	-0.228797	insig
C9H17O12P	2-(α-D-mannosyl) -3-phosphate glyceride	Alcohol and amines	Amines	1907600	2731700	5056200	5202200	8556600	3232300	3033500	2877100	2612200	2341700	0.664316	0.601033	-0.734485	insig
C6H9N3O2	3-(pyrazol-1-yl) -L-alanine	Amino acid and Its metabolomics	Amino acid derivatives	6769900	8203200	6300400	7581100	6065500	6432900	5590600	6878400	6402700	4880800	0.805949	0.864413	-0.210207	insig
C27H44NO7P	LPE(0:0/22:6)	GP	LPE	19867	28331	37091	28304	47592	10729	15920	16955	17241	19121	1.21087	0.496113	-1.01126	down
C27H44NO7P	LPE(22:6/0:0)	GP	LPE	19867	28331	37091	28304	47592	10729	15920	16955	17241	19121	1.21087	0.496113	-1.01126	down
C25H44NO7P	LPE(20:4/0:0)	GP	LPE	85145	78516	79396	90555	103410	65918	60149	67244	68780	66068	1.30661	0.750898	-0.413311	insig
C25H42NO7P	LPE(0:0/20:5)	GP	LPE	20654	24045	39082	31933	51470	15061	18123	21022	21732	25226	0.988749	0.605106	-0.724741	insig
C25H42NO7P	LPE(20:5/0:0)	GP	LPE	20654	24045	39082	31933	51470	15061	18123	21022	21732	25226	0.988749	0.605106	-0.724741	insig
C23H48NO7P	LPE(0:0/18:0)	GP	LPE	234430	389650	571340	477320	1017600	163350	280190	138790	240540	247610	1.10043	0.397898	-1.32953	down
C23H44NO7P	LPE(0:0/18:2)	GP	LPE	78804	96839	169590	155580	203370	142060	164760	169210	154590	198470	0.585893	1.17738	0.235578	insig
C23H42NO7P	LPE(0:0/18:3)	GP	LPE	5996.9	9969.7	14935	10990	17117	16100	17288	11879	7835.4	11676	0.269545	1.09778	0.134588	insig
C23H42NO7P	LPE(18:3/0:0)	GP	LPE	5996.9	9969.7	14935	10990	17117	16100	17288	11879	7835.4	11676	0.269545	1.09778	0.134588	insig
C21H44NO7P	LPE(0:0/16:0)	GP	LPE	1125500	1424400	2643100	2267600	3234400	585660	788980	739080	734220	849150	1.29783	0.345684	-1.53247	down
C21H42NO7P	LPE(0:0/16:1)	GP	LPE	8535500	9522300	18300000	11436000	21947000	5627800	5680600	5288200	4925600	5615600	1.28842	0.389124	-1.3617	down
C20H35NO3	Glycine linoleate	GL	DG	16770	17534	21965	16290	15188	1428.7	2753.3	9	2450.2	1212.1	1.1051	0.0894994	-3.48198	down
C5H8N2O5	Ureidosuccinic acid	Amino acid and Its metabolomics	Amino acid derivatives	130750	182220	169230	220310	116570	446210	411870	737650	456380	489290	1.40584	3.10275	1.63355	up
C6H10O8	Mucic Acid	Carboxylic acids and derivatives	Sugar acids	214870	173850	215320	178560	172580	495280	468290	476280	398150	463090	1.47795	2.40906	1.26847	up
C6H12O3	(S)-Leucic acid	Organic acid And Its derivatives	Organic acid And Its derivatives	913490	1193800	669100	903600	601430	2002500	1543200	1542300	1416900	1445000	1.28526	1.85684	0.892847	insig
C15H30O2	Pentadecanoic acid	Organic acid And Its derivatives	Organic acid And Its derivatives	36636	25831	28944	17474	34417	36614	29761	42684	43641	28916	0.746423	1.26737	0.341833	insig
C7H10O4	4,6-Dioxoheptanoic acid	Organic acid And Its derivatives	Organic acid And Its derivatives	358970	340360	329840	335050	367960	354410	370780	361470	353240	345820	0.635026	1.03091	0.043917	insig
C13H24O4	Tridecanedioic acid	FA	FFA	588840	585210	604450	609450	587210	566350	601180	636970	602010	596280	0.217317	1.00929	0.0133363	insig
C18H36O3	12-Hydroxyoctadecanoic acid	FA	FFA	135510	145340	154360	142950	139750	155130	163980	158500	144770	146530	0.89367	1.07104	0.0990117	insig
C18H35NO3	N-Palmitoylglycine	Amino acid and Its metabolomics	Amino acid derivatives	34321	41200	49656	42295	44940	31189	48105	33101	36692	31953	0.771219	0.852306	-0.230557	insig
C18H30O3	13(S)-HOTrE(γ)	FA	Oxidized lipids	11160	5158	9570.2	14819	6756.9	13109	11056	23439	10082	6204.1	0.483754	1.34607	0.428756	insig
C16H26O7	tetranor-PGFM	FA	Oxidized lipids	3926	4204.9	4659.6	4377.6	4875.8	7948.1	9875.6	13069	9086.5	8744.6	1.42843	2.21031	1.14425	up
C18H34O5	9(S),12(S),13(S)-TriHOME	FA	Oxidized lipids	55281	43904	50593	47483	55795	59681	59480	56604	55714	51175	0.914729	1.11696	0.15958	insig
C23H37NO5S	LTE4	-	-	51663	49653	50357	48544	48546	51974	54518	51939	49666	54449	1.00297	1.05541	0.0777983	insig
C6H15O9P	Sorbitol 6-phosphate	Carboxylic acids and derivatives	Phosphate sugars	2101300	2694900	2258700	3192900	1687700	559780	574100	1028800	391070	534200	1.41071	0.25872	-1.95054	down
C4H8N4O4	Allantoic acid	Amino acid and Its metabolomics	Amino acid derivatives	117660	177480	155860	163300	137520	534520	474320	869690	572470	503980	1.45392	3.93044	1.97469	up
C6H15O9P	D-Mannitol 1-phosphate	Carboxylic acids and derivatives	Phosphate sugars	2970400	3308400	2449300	3106900	2439500	1521300	1544600	2515000	1590100	1424600	1.2728	0.602165	-0.73177	insig
C10H17N3O6	Glu-Gln	Amino acid and Its metabolomics	Small Peptide	2664900	2035300	2977500	1998400	2007500	4157800	3394000	3823900	3217100	2156200	0.98828	1.43355	0.51959	insig
C8H10N2S	Ethionamide	Heterocyclic compounds	Pteridines and derivatives	22923000	20858000	21981000	24397000	25144000	25743000	23586000	21379000	24785000	24396000	0.464145	1.03977	0.0562692	insig
C25H44NO7P	Glycerophospho-N-Arachidonoyl Ethanolamine	GP	LPE	82703	79877	90372	74380	93519	59430	48327	66674	59520	63986	1.31401	0.707939	-0.498302	insig
C9H10O4	2,6-Dimethoxybenzoic acid	Organic acid And Its derivatives	Organic acid And Its derivatives	48952	60442	36434	44054	35099	56717	61583	47024	51219	39430	0.528954	1.13775	0.186188	insig
C6H12O3	2-Hydroxyhexanoic acid	Organic acid And Its derivatives	Organic acid And Its derivatives	5260000	7167500	4079100	5375800	3531400	11321000	9184700	9508500	8075500	7879000	1.26453	1.80881	0.85504	insig
C10H14N2O6	2'-O-methyluridine	Nucleotide And Its metabolomics	Nucleotide and Its metabolomics	191300	204840	169210	170360	173960	269470	273420	322420	266210	275710	1.42597	1.54697	0.629443	insig
C9H8O3	3-Hydroxycinnamic acid	Organic acid And Its derivatives	Organic acid And Its derivatives	188500	201770	193860	191370	192390	207470	182160	190370	205980	202920	0.384053	1.02171	0.0309815	insig
C10H14N2O6	3-Methyluridine	Nucleotide And Its metabolomics	Nucleotide and Its metabolomics	16604	22993	27085	29688	23174	8065.1	16728	17283	9	11428	0.678603	0.447644	-1.15958	insig
C9H12N2O6	5-Hydroxy-2'-deoxyuridine	Nucleotide And Its metabolomics	Nucleotide and Its metabolomics	420570	564680	446780	430840	441340	458610	410720	442510	408950	284470	0.70553	0.870259	-0.200483	insig
C7H13NO3	Acetylvaline	Amino acid and Its metabolomics	Amino acid derivatives	971950	1101700	969830	1087700	902110	635860	647070	676740	606960	629050	1.46431	0.634909	-0.655379	insig
C6H13NO4	Bicine	Organic acid And Its derivatives	Organic acid And Its derivatives	25643	28786	10471	20177	35240	15327	16300	22610	16432	19238	0.504448	0.747251	-0.420335	insig
C36H38N4O8	Coproporphyrin III	Nucleotide And Its metabolomics	Nucleotide and Its metabolomics	2700	2215.3	9348.2	5875.5	10683	18489	13376	34306	14455	11763	1.14395	2.9975	1.58376	up
C20H31N4O16P	Cytidine 5'-monophosphate-N-acetylneuraminic acid（CMP-NANA）	Nucleotide And Its metabolomics	Nucleotide and Its metabolomics	35859	15840	42267	19421	42294	17933	9	12396	7960.8	9	0.898704	0.246066	-2.02288	insig
C5H8O4	Dimethylmalonic acid	Organic acid And Its derivatives	Organic acid And Its derivatives	20117000	19460000	21824000	22430000	20369000	21169000	19937000	21276000	17925000	18321000	0.614248	0.946526	-0.0792861	insig
C6H12O6	D-Tagatose	Carboxylic acids and derivatives	Sugars	3876800	4324100	4611000	4392700	3685200	3440200	3415800	4231200	2721400	2777300	1.04299	0.793971	-0.332841	insig
C12H22O11	GalactinolHydrate	Carboxylic acids and derivatives	Sugar alcohols	1117200	1355700	1455800	1572100	1226400	266310	389940	579690	333330	434620	1.43767	0.297879	-1.7472	down
C4H8N2O3	Gly-Gly	Amino acid and Its metabolomics	Small Peptide	61097	49741	47466	37129	39672	31601	19630	37979	32502	39381	1.01725	0.685196	-0.545411	insig
C10H14N5O8P	Guanosine-5'-monophosphate	Nucleotide And Its metabolomics	Nucleotide and Its metabolomics	378660	547820	550830	722750	1420000	548640	414410	404330	331110	319570	0.878469	0.557466	-0.843045	insig
C8H16N2O3	Val-Ala	Amino acid and Its metabolomics	Small Peptide	290900	282350	308010	310470	311100	247240	295110	302340	280810	258450	0.860703	0.920896	-0.11889	insig
C2H6O4S	Isethionic acid	Organic acid And Its derivatives	Sulfonic acids	140250	164290	151780	172220	119670	226690	177610	262260	194170	210640	1.21271	1.43191	0.517942	insig
C7H12N2O3	Pro-Gly	Amino acid and Its metabolomics	Small Peptide	12616	13454	16092	17081	13199	65411	61993	9	54945	126130	0.0423392	4.25841	2.09032	insig
C17H34O4	MG(14:0/0:0/0:0)	GL	MG	42767	37110	46621	32171	45666	29852	30646	34764	29552	35829	1.08435	0.786175	-0.347078	insig
C18H34O4	Octadecanedioic acid	Organic acid And Its derivatives	Organic acid And Its derivatives	45658	43894	29800	31168	49912	29124	41668	42879	37189	29256	0.385297	0.898639	-0.154187	insig
C10H15N2O8P	Thymidine-5'-phosphate(dTMP)	Nucleotide And Its metabolomics	Nucleotide and Its metabolomics	9	328430	797950	334500	624990	434770	9	569950	370790	9	0.336212	0.659448	-0.60067	insig
C10H13N4O9P	Xanthosine-5'-monophosphate	Nucleotide And Its metabolomics	Nucleotide and Its metabolomics	1072800	746980	1092700	1070300	893860	4121300	2469600	2947900	2825000	2515500	1.44889	3.05114	1.60935	up
C10H13N5O4	3-Deoxyguanosine	Nucleotide And Its metabolomics	Nucleotide and Its metabolomics	121180	174320	297570	290220	331710	310780	197770	235770	207190	144500	0.144338	0.902066	-0.148695	insig
C14H28O3	3-hydroxy-tetradecanoic acid	Organic acid And Its derivatives	Organic acid And Its derivatives	983950	2037400	1378000	1444300	1194800	432180	574330	381870	397160	441860	1.43111	0.316462	-1.6599	down
C9H12N3O7P	Cytidine 2',3'-cyclic monophosphoric acid	Nucleotide And Its metabolomics	Nucleotide and Its metabolomics	219460	275320	211290	149330	233470	313040	274600	268260	332370	322690	1.11325	1.38764	0.472634	insig
C5H11O8P	D-Arabinose 5-phosphate	Carboxylic acids and derivatives	Phosphate sugars	8823800	9503700	8272300	7510000	11074000	9584400	9521400	10222000	6248600	4661200	0.466887	0.890532	-0.167261	insig
C10H18N2O5	Glu-Val	Amino acid and Its metabolomics	Small Peptide	909750	793160	993820	922370	877220	1400100	1422500	1500800	1299400	1322500	1.44902	1.54466	0.627292	insig
C6H8O7	Isocitric acid	Organic acid And Its derivatives	Organic acid And Its derivatives	1169700	1538800	1204000	972670	1231000	1647600	1352400	1203100	1042300	1375200	0.371379	1.08247	0.114333	insig
C9H9NO4	N-Acetyl-5-aminosalicylic acid	Benzene and substituted derivatives	Phenolic acids	818820	846670	866850	781780	738680	6260.7	9	31555	28173	21504	1.15812	0.0215904	-5.53346	down
C9H16N2O6	Glu-Thr	Amino acid and Its metabolomics	Small Peptide	107980	45564	74423	78843	93687	9	9	9	27631	20317	1.09989	0.119789	-3.06144	down
C6H12O6	D-Allose	Carboxylic acids and derivatives	Sugars	3876800	4324100	4611000	4392700	3685200	3440200	3415800	4231200	2721400	2777300	1.04299	0.793971	-0.332841	insig
C10H13NO3	N-Acetyldopamine	Alcohol and amines	Polyamines	200670	187000	221780	195640	185450	9	9	10927	6596.3	6039.6	1.18741	0.0238061	-5.39252	down
C17H19N4O8P	[(2S,3R,4S)-5-(2-Benzyl-6-oxo-1H-purin-9-yl)-3,4-dihydroxyoxolan-2-yl]methyl dihydrogen phosphate	Nucleotide And Its metabolomics	Nucleotide and Its metabolomics	10995	14445	13068	11268	13346	10021	7755.7	6284.9	9563.3	10637	1.14899	0.701212	-0.512078	insig
C7H11NO5	N-Acetyglutamic acid	Amino acid and Its metabolomics	Amino acid derivatives	877250	9	236480	1206700	277400	762280	2062700	9	469270	1453600	0.112842	1.82762	0.869965	insig
C5H11O7P	2-Deoxyribose-5'-phosphate	Nucleotide And Its metabolomics	Nucleotide and Its metabolomics	1257900	1172600	1523900	1213900	490650	1020900	1437800	1118700	1268700	1645800	0.42955	1.14719	0.198106	insig
C10H14N5O7P	Adenosine 2'-Phosphate	Nucleotide And Its metabolomics	Nucleotide and Its metabolomics	572640	618140	859110	705130	782670	742930	778480	698970	649980	655720	0.0354935	0.996718	-0.00474243	insig
C5H9NO4	L-threo-3-Methylaspartate	Amino acid and Its metabolomics	Amino acid derivatives	5450200	5285900	8188700	7434000	9104000	9879800	8336200	11465000	10406000	10476000	1.12193	1.4258	0.511776	insig
C2H5NO2	Glycine	Amino acid and Its metabolomics	Amino acids	372940	298680	277620	353870	339040	524870	564760	462530	555250	733790	1.36627	1.73017	0.790914	insig
C6H12N2O4S2	L-Cystine	Amino acid and Its metabolomics	Amino acids	326530	342550	612100	893370	1345200	2654900	2989900	2321100	3129400	3056000	1.3532	4.02054	2.00739	up
C9H11NO3	L-Tyrosine	Amino acid and Its metabolomics	Amino acids	3319100	3806400	3079500	3565000	3411000	3059200	1951100	3166600	2921000	2147300	1.02542	0.770921	-0.375344	insig
C6H14N2O2	L-Lysine	Amino acid and Its metabolomics	Amino acids	69753000	72384000	62784000	64864000	67366000	45272000	52230000	58999000	50727000	52818000	1.33889	0.771304	-0.374628	insig
C5H13ClN2O2	L-Ornithine	Amino acid and Its metabolomics	Amino acids	524270	529170	637150	502470	644710	550980	533990	583140	573570	586650	0.0173344	0.996673	-0.00480721	insig
C3H7NO2	L-Alanine	Amino acid and Its metabolomics	Amino acids	3809600	3589800	5940000	7235700	6636900	6695200	6639200	7477700	6861600	8516300	0.918468	1.32993	0.411348	insig
C6H13N3O3	L-Citrulline	Amino acid and Its metabolomics	Amino acids	1664900	1164900	1278500	935430	1086400	514900	601990	449300	475000	546300	1.42233	0.422094	-1.24436	down
C5H9NO4	L-Glutamic Acid	Amino acid and Its metabolomics	Amino acids	11994000	10378000	20242000	13536000	20106000	29883000	24234000	26242000	29808000	22651000	1.23857	1.74174	0.800528	insig
C6H9N3O2	L-Histidine	Amino acid and Its metabolomics	Amino acids	16677000	16825000	15885000	17150000	14779000	15692000	17006000	15980000	15512000	17197000	0.0124254	1.00087	0.00125912	insig
C5H11NO2S	L-Methionine	Amino acid and Its metabolomics	Amino acids	14949000	7782200	15433000	15029000	8138600	10995000	17062000	20099000	9650400	15163000	0.445723	1.18975	0.250656	insig
C5H9NO2	L-Proline	Amino acid and Its metabolomics	Amino acids	12759000	14899000	19399000	14402000	18741000	21490000	16669000	14313000	17928000	13926000	0.239323	1.05145	0.0723753	insig
C3H7NO3	L-Serine	Amino acid and Its metabolomics	Amino acids	635750	454700	310740	497230	377830	750350	962480	665090	775640	913930	1.26664	1.78693	0.83748	insig
C11H12N2O2	L-Tryptophan	Amino acid and Its metabolomics	Amino acids	7164000	6783600	7820200	6946500	6901000	3588800	4196800	3944000	3311600	3792800	1.47996	0.528818	-0.919158	insig
C5H11NO2	L-Valine	Amino acid and Its metabolomics	Amino acids	5733100	5204000	5163800	5558000	4764200	5693000	5998200	6293200	5022200	6264800	0.843081	1.1078	0.147692	insig
C8H14N2O5	(5-L-Glutamyl)-L-Amino Acid	Amino acid and Its metabolomics	Small Peptide	717030	692510	697810	855800	516060	294830	644960	617100	318030	460150	0.988956	0.671149	-0.575294	insig
C9H10INO3	3-Iodo-L-Tyrosine	Amino acid and Its metabolomics	Amino acid derivatives	180470	169630	183220	148680	193410	355250	344090	282520	277970	266770	1.41003	1.74387	0.802291	insig
C5H7NO3	5-Oxoproline	Amino acid and Its metabolomics	Amino acid derivatives	2153700	1926300	1437700	1873500	1106400	1888000	2474800	2939000	2164900	2798500	1.01651	1.44337	0.529443	insig
C5H11NO2	Betaine	Others	Others	21255000	23761000	23376000	22208000	21913000	18157000	18268000	20416000	20294000	18137000	1.31258	0.846764	-0.239968	insig
C6H12N2O3	Ala-Ala	Amino acid and Its metabolomics	Small Peptide	1635300	1182700	1194300	1591800	1254000	867800	1171600	953650	761150	1307800	1.01044	0.738105	-0.438101	insig
C20H32N6O12S2	Glutathione Oxidized	Amino acid and Its metabolomics	Small Peptide	137430000	112690000	133290000	74707000	116730000	52631000	63479000	50892000	54559000	60735000	1.36795	0.49108	-1.02597	down
C10H17N3O6S	Glutathione Reducedform	Amino acid and Its metabolomics	Small Peptide	1043500	834090	969860	725130	739640	361190	334890	381830	486590	450390	1.41643	0.467251	-1.09773	down
C7H12N2O3	Glyc-Pro	Amino acid and Its metabolomics	Small Peptide	9	9	9	16739	9	53780	67740	62806	41246	57504	1.3077	16.8749	4.0768	up
C5H9N3	Histamine	Alcohol and amines	Polyamines	1632900	1501300	1761500	2067500	2020700	958440	1424200	1012700	1270000	1495900	1.17181	0.685809	-0.544121	insig
C9H14N4O3	L-Carnosine	Amino acid and Its metabolomics	Amino acid derivatives	41325	46335	35461	34602	29894	50623	63171	49806	63746	75132	1.26289	1.61221	0.68904	insig
C7H14N2O4S	L-Cystathionine	Amino acid and Its metabolomics	Amino acid derivatives	6899.2	16455	22445	14636	10935	14672	23869	16374	15705	27968	0.708842	1.38136	0.46609	insig
C3H7NO2S	L-Cysteine	Amino acid and Its metabolomics	Amino acids	8000600	6619500	6440700	6533900	6494100	8523700	9149900	7472400	9870200	11648000	1.19443	1.3689	0.453018	insig
C9H11NO4	L-Dopa	Amino acid and Its metabolomics	Amino acid derivatives	236500	264820	195790	149050	181920	215960	185440	173650	231530	118030	0.388198	0.899356	-0.153036	insig
C5H10N2O3	L-Glutamine	Amino acid and Its metabolomics	Amino acids	15614000	13877000	10378000	14030000	11359000	5082900	10625000	7705700	9167200	11521000	1.01622	0.675807	-0.565317	insig
C11H20N2O6	L-Saccharopine	Amino acid and Its metabolomics	Amino acids	853660	520160	717000	735590	404150	1209500	1399700	1461600	1123600	1199000	1.30614	1.97904	0.984799	insig
C4H9NO2	N,N-Dimethylglycine	Amino acid and Its metabolomics	Amino acid derivatives	1962300	1688500	1749500	1823700	2067700	2448700	2418600	2520700	2746400	3735400	1.27647	1.49271	0.577933	insig
C8H16N2O3	N6-Acetyl-L-Lysine	Amino acid and Its metabolomics	Amino acid derivatives	5008100	5398700	4602400	5118500	4534500	4363500	4522500	5384100	4555800	4868200	0.43412	0.960746	-0.0577736	insig
C7H11NO5	N-Acetyl-L-Glutamic Acid	Amino acid and Its metabolomics	Amino acid derivatives	1020400	2089600	1172300	1289800	1147200	2288100	2775400	2599900	3075900	2751800	1.33076	2.00781	1.00563	up
C11H13NO4	N-Acetyl-L-Tyrosine	Amino acid and Its metabolomics	Amino acid derivatives	156290	83404	72620	114610	91343	101570	106240	107340	138850	154790	0.588554	1.17466	0.232249	insig
C8H15NO6	N-Acetylmannosamine	Carboxylic acids and derivatives	Sugars	271470	367090	321800	624620	352340	515230	311900	280020	225770	477440	0.174854	0.934466	-0.0977857	insig
C3H7NO5S2	S-Sulfo-L-Cysteine	Amino acid and Its metabolomics	Amino acid derivatives	31574	50648	44846	26058	68683	114610	56576	55003	107900	46192	0.891831	1.71445	0.777748	insig
C5H9NO3	Trans-4-Hydroxy-L-Proline	Amino acid and Its metabolomics	Amino acid derivatives	2823100	2963000	2956900	3117500	2770300	2901300	3180100	3807400	3555200	2980900	0.860757	1.12262	0.166876	insig
C3H9NO	Trimethylamine N-Oxide	Alcohol and amines	Amines	111820	114400	93015	70789	116660	137250	162490	124900	177480	239370	1.15712	1.66078	0.73186	insig
CH4N2O	Urea	Alcohol and amines	Amines	83844	93240	88781	98685	52762	86672	124130	121790	113430	53336	0.398081	1.19661	0.258948	insig
C7H11N3O	N-Acetylhistamine	Alcohol and amines	Amines	3044200	5918000	6415700	2943700	7624500	4917400	4032800	3268200	4288900	4298100	0.38671	0.80187	-0.31856	insig
C9H8O3	P-Coumaric Acid	Benzene and substituted derivatives	Phenolic acids	7236300	9949700	7739500	7723500	7682300	8159800	6462800	7365000	6486000	4728600	0.854189	0.823237	-0.280621	insig
C7H6O3	4-Hydroxybenzoic Acid	Benzene and substituted derivatives	Phenolic acids	376350	435170	427900	397060	434070	374330	310580	326580	300700	342850	1.29247	0.799324	-0.323148	insig
C7H8N2O2	1,4-Dihydro-1-Methyl-4-Oxo-3-Pyridinecarboxamide	Heterocyclic compounds	Pteridines and derivatives	8563500	17793000	17756000	8874900	21093000	14199000	12157000	6897600	13372000	10441000	0.490469	0.770333	-0.376445	insig
C5H14N2	1,5-Diaminopentane	Alcohol and amines	Polyamines	649330	569550	669880	616270	620540	700220	736760	761440	644840	723100	1.15037	1.14103	0.190333	insig
C4H12N2	Putrescine	Alcohol and amines	Polyamines	26493000	27638000	26853000	24911000	24529000	14993000	14399000	15809000	14043000	13252000	1.49007	0.555849	-0.847236	insig
C6H7N5	1-Methyladenine	Nucleotide And Its metabolomics	Nucleotide and Its metabolomics	325580	257660	336650	219210	213520	313730	377280	362610	257370	457500	0.852506	1.30746	0.386761	insig
C7H11N3O2	1-Methylhistidine	Amino acid and Its metabolomics	Amino acid derivatives	188200	269190	284050	463140	277970	135200	339460	334790	228040	245370	0.36301	0.865306	-0.208717	insig
C6H6N4O2	1-Methylxanthine	Nucleotide And Its metabolomics	Nucleotide and Its metabolomics	172450	159810	212970	248670	237670	198880	202340	246070	198530	180440	0.038295	0.994853	-0.00744544	insig
C10H12N4O4	2'-Deoxyinosine	Nucleotide And Its metabolomics	Nucleotide and Its metabolomics	217930	267450	264830	337610	223830	393730	324140	380410	266350	311200	0.960939	1.27765	0.353493	insig
C5H5N5O	2-Hydroxy-6-Aminopurine	Nucleotide And Its metabolomics	Nucleotide and Its metabolomics	1588000	1912600	2517500	1851900	2297800	1401900	1230300	985000	1381500	1137900	1.29737	0.603533	-0.728496	insig
C5H7N3O	5-Methylcytosine	Nucleotide And Its metabolomics	Nucleotide and Its metabolomics	24552	42390	29122	35215	67721	17128	21538	9	19247	9	0.861745	0.291111	-1.78036	insig
C10H14N2O6	5-Methyluridine	Nucleotide And Its metabolomics	Nucleotide and Its metabolomics	500060	644980	690190	680460	557630	239390	244760	354080	212200	214430	1.42851	0.411561	-1.28082	down
C10H13N5O6	8-Hydroxyguanosine	Nucleotide And Its metabolomics	Nucleotide and Its metabolomics	630540	804330	723120	859960	732250	508570	311080	289230	305300	348230	1.38843	0.469951	-1.08942	down
C10H13N5O4	Adenosine	Nucleotide And Its metabolomics	Nucleotide and Its metabolomics	381050000	390770000	408530000	427120000	382840000	340110000	312230000	368590000	268320000	301550000	1.22922	0.799272	-0.323241	insig
C9H14N3O8P	Cytidine-5-Monophosphate	Nucleotide And Its metabolomics	Nucleotide and Its metabolomics	5781000	4873600	7344400	5945200	8497300	4511000	3995400	3717200	3344200	3046100	1.27941	0.573768	-0.80146	insig
C4H5N3O	Cytosine	Nucleotide And Its metabolomics	Nucleotide and Its metabolomics	2810400	666430	1700500	2938000	765010	776560	2499400	1674600	741430	3165200	0.019111	0.997393	-0.00376585	insig
C10H13N5O4	Deoxyguanosine	Nucleotide And Its metabolomics	Nucleotide and Its metabolomics	381050000	390770000	408530000	427120000	382840000	340110000	312230000	368590000	268320000	301550000	1.22922	0.799272	-0.323241	insig
C10H13N5O5	Guanosine	Nucleotide And Its metabolomics	Nucleotide and Its metabolomics	51122000	67163000	63407000	74383000	59770000	35969000	32538000	32050000	32562000	33726000	1.44731	0.52825	-0.920708	insig
C10H12N5O7P	Guanosine 3',5'-Cyclic Monophosphate	Nucleotide And Its metabolomics	Nucleotide and Its metabolomics	4780300	4502900	4233100	3684900	3942500	4106100	3738100	4340800	3809600	3629300	0.639122	0.92812	-0.107616	insig
C10H12N4O5	Inosine	Nucleotide And Its metabolomics	Nucleotide and Its metabolomics	81888000	75493000	87749000	92273000	80627000	85656000	70294000	98354000	67780000	72434000	0.426917	0.943755	-0.0835154	insig
C10H14N2O5	Thymidine	Nucleotide And Its metabolomics	Nucleotide and Its metabolomics	435550	474290	673060	621120	535980	743730	615980	562730	436460	519020	0.206732	1.05034	0.0708506	insig
C5H6N2O2	Thymine	Nucleotide And Its metabolomics	Nucleotide and Its metabolomics	13947000	13762000	15487000	13522000	14899000	9358800	9365100	10869000	7962300	8913300	1.42167	0.648847	-0.624049	insig
C9H12N2O6	Uridine	Nucleotide And Its metabolomics	Nucleotide and Its metabolomics	104200	101810	118720	124680	107740	117660	76956	155890	79831	146510	0.0140781	1.03535	0.0501229	insig
C11H15N2O8P	Β-Nicotinamide Mononucleotide	Nucleotide And Its metabolomics	Nucleotide and Its metabolomics	128700	241810	212690	291560	242280	273450	179820	209080	253680	253030	0.239927	1.04657	0.0656681	insig
C12H14N2O2	N-Acetyl-5-Hydroxytryptamine	Tryptamines,Cholines,Pigments	Tryptamines	945580	1035100	830100	1009000	1382500	1105900	773260	791040	680080	595890	0.900481	0.758546	-0.398691	insig
C12H22O11	Lactose	Carboxylic acids and derivatives	Sugars	79450	88154	84168	63765	75543	54151	74128	71288	49795	56498	1.04444	0.782091	-0.354592	insig
C12H22O11	Maltose	Carboxylic acids and derivatives	Sugars	79450	88154	84168	63765	75543	54151	74128	71288	49795	56498	1.04444	0.782091	-0.354592	insig
C6H12O7	D-Gluconic Acid	Carboxylic acids and derivatives	Sugar acids	1501400	1578700	1534100	1100500	1632000	1189900	1791300	1655100	1590900	1118700	0.0529683	0.999891	-0.000157107	insig
C6H5NO2	Nicotinic Acid	CoEnzyme and vitamins	CoEnzyme and vitamins	1373400	1222800	1390700	1164400	908890	3776800	3547300	3305200	3033100	3398500	1.46716	2.81524	1.49326	up
C17H20N4O6	Riboflavin	CoEnzyme and vitamins	CoEnzyme and vitamins	2220300	3015100	3347300	3198900	2441600	1446100	1217600	2118400	1591000	1865400	1.27466	0.57923	-0.787792	insig
C7H7NO2	Trigonelline	CoEnzyme and vitamins	CoEnzyme and vitamins	357450	286740	330770	291740	323280	333690	311190	352480	353230	329450	0.599947	1.05664	0.079487	insig
C12H13NO2	3-Indolebutyric Acid	Heterocyclic compounds	Indole and Its derivatives	12769000	12464000	11052000	11902000	11602000	11782000	10451000	12030000	12125000	11964000	0.334781	0.975965	-0.035098	insig
C10H9NO2	Indole-3-Acetic Acid	Heterocyclic compounds	Indole and Its derivatives	1455000	1498300	1506700	1389300	1345900	1129600	1124200	947850	912260	1069200	1.39526	0.720357	-0.473217	insig
C3H10N2	1,3-Diaminopropane	Alcohol and amines	Amines	345490	342490	318170	284680	296000	256530	276810	334380	308860	264970	0.748386	0.908446	-0.138527	insig
C5H11N3O2	4-Guanidinobutyric Acid	Organic acid And Its derivatives	Organic acid And Its derivatives	2328300	2768700	2058400	2767000	2191200	7413200	8199500	8514800	7396900	8917600	1.48836	3.33856	1.73923	up
C5H11NO2	5-Aminovaleric Acid	Amino acid and Its metabolomics	Amino acid derivatives	54996	30691	33755	40492	43848	20459	32746	31528	12398	18420	1.08707	0.567032	-0.818497	insig
C6H6N4O3	7-Methyluric Acid	Amino acid and Its metabolomics	Amino acid derivatives	4374500	4517400	4543300	4452500	4639400	4567800	4602400	4056500	4430600	4302300	0.522491	0.974808	-0.0368098	insig
C8H17NO2	Dl-2-Aminooctanoic Acid	Organic acid And Its derivatives	Organic acid And Its derivatives	599950	670220	645510	638670	583200	378400	437410	454620	392120	388210	1.45579	0.653618	-0.61348	insig
C3H7N3O2	Guanidineacetic Acid	Organic acid And Its derivatives	Organic acid And Its derivatives	44416	25993	35050	37823	38229	31150	21474	39650	23216	38935	0.55636	0.850775	-0.233151	insig
C10H7NO3	Kynurenic Acid	Amino acid and Its metabolomics	Amino acid derivatives	247350	270530	222420	241790	240600	837170	854180	714460	711580	724670	1.49673	3.1423	1.65182	up
C5H6N2O4	L-Dihydroorotic Acid	Organic acid And Its derivatives	Organic acid And Its derivatives	4363500	3891000	3844000	4401800	3736300	4696800	4374700	4075600	4367700	4484200	0.900665	1.08709	0.120471	insig
C4H9NO3	L-Homoserine	Organic acid And Its derivatives	Organic acid And Its derivatives	2481900	2331200	2016000	2498400	2476000	2302900	2415500	2151800	2132300	3129300	0.147642	1.02781	0.0395789	insig
C4H4O4	Maleic Acid	Organic acid And Its derivatives	Organic acid And Its derivatives	921030	771190	1006500	1018600	1046000	933950	941920	928990	914350	979340	0.0516151	0.986402	-0.0197519	insig
C11H12N2O4	N'-Formylkynurenine	Amino acid and Its metabolomics	Amino acid derivatives	63326	40507	56708	55690	58921	201970	188600	218850	210350	198690	1.49065	3.70145	1.88809	up
C5H4N4O3	Uric acid	Organic acid And Its derivatives	Organic acid And Its derivatives	346120	409450	350490	363590	373530	373410	320420	308000	487590	405110	0.0988423	1.02786	0.039643	insig
C24H50NO7P	LPC(16:0/0:0)	GP	LPC	114140	178190	188680	174410	173140	105440	138810	157700	173010	183460	0.359909	0.915347	-0.127609	insig
C4H9NO2	γ-Aminobutyric Acid	Amino acid and Its metabolomics	Amino acid derivatives	30372	40127	56610	52735	64438	18269	9401.3	23554	26582	20882	1.23663	0.403993	-1.3076	down
C8H12N2O2	4-(Aminomethyl)-5-(Hydroxymethyl)-2-Methylpyridin-3-Ol	Heterocyclic compounds	Pteridines and derivatives	56839	49202	49919	50750	60307	45009	24843	20402	35292	36586	1.17616	0.607197	-0.719763	insig
C4H7NO3	N-Acetylglycine	Amino acid and Its metabolomics	Amino acid derivatives	294060000	324160000	315060000	303390000	290700000	274020000	245930000	292700000	275200000	251280000	1.18295	0.876755	-0.189754	insig
C14H17N5O8	N6-Succinyl Adenosine	Nucleotide And Its metabolomics	Nucleotide and Its metabolomics	12216000	15340000	16731000	13199000	8294600	13672000	15036000	16953000	13373000	11782000	0.331993	1.07655	0.106413	insig
C10H13N5O5	8-Hydroxy-2-Deoxyguanosine	Nucleotide And Its metabolomics	Nucleotide and Its metabolomics	39779000	45646000	48749000	64371000	49951000	26827000	25521000	24983000	24695000	30161000	1.39839	0.531948	-0.910642	insig
C7H16N4O2	L-Homoarginine	Amino acid and Its metabolomics	Amino acids	3520800	4565400	4264100	4092500	3264400	2597800	3070900	3806700	3324800	3130000	1.00025	0.808344	-0.306958	insig
C11H22N2O4S	Pantetheine	CoEnzyme and vitamins	CoEnzyme and vitamins	360980000	327660000	327140000	344560000	365150000	381290000	371000000	324370000	343420000	371050000	0.508069	1.03804	0.0538639	insig
C10H12N4O5	Hypoxanthine-9-β-D-Arabinofuranoside	Nucleotide And Its metabolomics	Nucleotide and Its metabolomics	81888000	75493000	87749000	92273000	80627000	85656000	70294000	98354000	67780000	72434000	0.426917	0.943755	-0.0835154	insig
C8H12NO6P	Pyridoxine 5'-Phosphate	CoEnzyme and vitamins	CoEnzyme and vitamins	138660	190340	125660	121360	141480	140880	131020	216270	92711	141470	0.0740291	1.00676	0.0097212	insig
C6H11NO2	DL-Pipecolic Acid	Organic acid And Its derivatives	Organic acid And Its derivatives	750910	871520	1066900	533880	1027600	1276400	1058600	1195500	1076500	1034600	0.954823	1.32718	0.408367	insig
C9H14N3O7P	2'-Deoxycytidine-5'-Monophosphate	Nucleotide And Its metabolomics	Nucleotide and Its metabolomics	326400	442140	446450	475860	550470	312870	284060	368960	208880	188540	1.16045	0.608262	-0.717235	insig
C11H15N5O3S	5'-Deoxy-5'-(Methylthio) Adenosine	Nucleotide And Its metabolomics	Nucleotide and Its metabolomics	71203000	81650000	61606000	71392000	65622000	41456000	44113000	45526000	40742000	39714000	1.44998	0.601898	-0.732408	insig
C9H13N3O4	Deoxycytidine	Nucleotide And Its metabolomics	Nucleotide and Its metabolomics	234830	257320	448440	263800	272360	333570	335190	430030	226970	368280	0.460558	1.14714	0.198042	insig
C3H7NO2	Sarcosine	Amino acid and Its metabolomics	Amino acids	929810	1048000	799090	913500	744550	1124900	1058100	1055400	839870	1017700	0.801536	1.14905	0.200439	insig
C5H10N2O3S	Cys-Gly	Amino acid and Its metabolomics	Small Peptide	503760	345000	314700	263910	218080	147510	145590	183120	229750	237860	1.1147	0.5736	-0.801883	insig
C5H6N2O2	Imidazoleacetic acid	Heterocyclic compounds	Indole and Its derivatives	294930	197350	208640	297910	173420	182630	202650	221330	135230	220990	0.635577	0.821352	-0.283927	insig
C6H11NO4	2-Aminoadipic Acid	Organic acid And Its derivatives	Organic acid And Its derivatives	8489900	7074200	11696000	7234300	12281000	4353100	3863500	3459000	3934700	3330600	1.39586	0.404933	-1.30425	down
C25H52NO7P	LPC(17:0/0:0)	GP	LPC	12698000	12467000	11227000	12094000	10951000	11387000	11542000	11201000	11181000	11526000	0.69468	0.956256	-0.0645309	insig
C8H20NO6P	Sn-Glycero-3-Phosphocholine	Tryptamines,Cholines,Pigments	Cholines	330830	363750	325230	415210	374610	687880	847750	801340	543910	1098400	1.37285	2.19895	1.13681	up
C10H12N2O4	3-Hydroxykynurenine	Amino acid and Its metabolomics	Amino acid derivatives	184300	165650	126450	146560	71775	162010	161780	141920	158930	157680	0.48744	1.12607	0.171296	insig
C8H7N	Indole	Heterocyclic compounds	Indole and Its derivatives	1100000	1023700	1114300	956800	1104800	715330	669750	598480	604770	651700	1.4628	0.611373	-0.709876	insig
C5H9NO3	5-Aminolevulinate	Organic acid And Its derivatives	Organic acid And Its derivatives	2823100	2963000	2956900	3117500	2770300	2901300	3180100	3807400	3555200	2980900	0.860757	1.12262	0.166876	insig
C23H48NO7P	LPC(15:0/0:0)	GP	LPC	129190	120060	136170	102900	108360	112490	110370	107170	106060	116230	0.653995	0.925655	-0.111453	insig
C9H8O3	2-Hydroxycinnamic acid	Benzene and substituted derivatives	Phenolic acids	7236300	9949700	7739500	7723500	7682300	8159800	6462800	7365000	6486000	4728600	0.854189	0.823237	-0.280621	insig
C9H17NO4	Carnitine C2:0	FA	CAR	1604100	1747600	1197600	1748000	1703500	628080	2981500	667400	877840	857970	0.751306	0.751524	-0.41211	insig
C7H14ClNO2	DL-Stachydrine	Organic acid And Its derivatives	Organic acid And Its derivatives	16032000	13258000	12102000	13304000	12830000	10146000	9912100	11442000	10317000	11037000	1.27274	0.782722	-0.353428	insig
C6H13NO2	L-Norleucine	Amino acid and Its metabolomics	Amino acids	2543300	2247800	2325200	1883400	1963500	1522800	1359100	1284400	1403900	1480900	1.40154	0.643161	-0.636749	insig
C7H15NO3	DL-Carnitine	FA	CAR	3556500	4340400	4476800	3946700	3273500	9214200	8846500	8326300	9582000	8004800	1.46527	2.24426	1.16624	up
C7H9N5	6-Dimethylaminopurine	Nucleotide And Its metabolomics	Nucleotide and Its metabolomics	8781600	11983000	9954100	12538000	12124000	8354300	8458900	6999200	8009200	8371300	1.23264	0.725756	-0.462443	insig
C10H10N2O	Indole-3-acetamide	Heterocyclic compounds	Indole and Its derivatives	150960	156990	136150	170540	154740	393440	407840	231410	221000	212080	1.23454	1.90513	0.929891	insig
C18H35NO	Oleamide	Alcohol and amines	Amines	6599800	7145400	6282400	3820700	4513300	3411400	4913800	4185400	7129100	4742400	0.474609	0.859687	-0.218117	insig
C6H5N5O	Pterine	Heterocyclic compounds	Pteridines and derivatives	296780	319420	406430	202350	416430	21204	52879	61060	108090	33209	1.37709	0.168417	-2.56989	down
C8H16N2O3	N-Alpha-acetyllysine	Amino acid and Its metabolomics	Amino acid derivatives	5008100	5398700	4602400	5118500	4534500	4363500	4522500	5384100	4555800	4868200	0.43412	0.960746	-0.0577736	insig
C7H19N3	Spermidine	Alcohol and amines	Polyamines	6924600	6822500	6626600	6414800	5975600	4589100	5665800	5953700	4063900	4698200	1.21404	0.762136	-0.39188	insig
C10H15NO2	2-(3,4-dimethoxyphenyl)ethanamine	Benzene and substituted derivatives	Benzene and substituted derivatives	162710	144610	173720	165060	154610	350350	272060	313190	174670	225440	1.21024	1.66816	0.738255	insig
C8H11N3O3	N-Acetyl-L-Histidine	Amino acid and Its metabolomics	Amino acid derivatives	818590	921740	818050	1191700	754150	369090	485010	421350	372690	521570	1.39561	0.481705	-1.05378	down
C20H38O2	FFA(20:1)	FA	FFA	620010	653620	897920	725380	1674600	317200	1060300	476220	3646200	672570	0.0203793	1.3502	0.433176	insig
C14H18N2O3	Phe-Pro	Amino acid and Its metabolomics	Amino acid derivatives	391350	429410	355230	422920	272500	373030	311020	418560	244620	303950	0.53343	0.882319	-0.180628	insig
C21H42NO7P	LPE(16:1/0:0)	GP	LPE	3454900	4071900	8920100	5175800	9624800	2135400	2154300	2061100	1851700	2113000	1.30615	0.330122	-1.59893	down
C8H9NO	2-Phenylacetamide	Benzene and substituted derivatives	Benzene and substituted derivatives	73386	74880	56029	63257	48462	54313	60164	54924	50167	56929	0.683552	0.874952	-0.192725	insig
C14H28O2	Ethyl dodecanoate	Alcohol and amines	Amines	4800100	5290600	5628800	6218100	5117500	5012500	5329600	6035000	5204100	6107700	0.211357	1.02343	0.0334072	insig
C10H13NO3	L- Tyrosine methyl ester	Amino acid and Its metabolomics	Amino acid derivatives	1619700	1764900	1273600	1444600	1600300	1426000	1485400	1333400	1089900	1269300	0.869738	0.857317	-0.222099	insig
C6H15N	Triethylamine	Others	Hydrocarbon derivatives	673080	863520	685380	866250	770570	786780	620300	648150	717630	677740	0.737592	0.894216	-0.161305	insig
C7H14O6	Methyl beta-D-galactopyranoside	Carboxylic acids and derivatives	Sugar derivatives	101260	169080	224430	162960	195160	95655	191350	85179	222620	162120	0.345595	0.887481	-0.172211	insig
C30H46O4	18β-Glycyrrhetinic acid	Others	Hydrocarbon derivatives	493460	565700	878380	649650	891610	380700	615880	520490	375640	573710	0.914463	0.708986	-0.496171	insig
C7H8N2O	6-Methylnicotinamide	Heterocyclic compounds	Pteridines and derivatives	20454000	21581000	19405000	21910000	20411000	20163000	18272000	22382000	15921000	19593000	0.639928	0.928393	-0.107192	insig
C9H10O3	(R)-2-Hydroxy-3-phenylpropionic acid	Organic acid And Its derivatives	Organic acid And Its derivatives	6875100	6392000	6483800	6299500	6358500	6241800	5652200	6550600	5611800	6569300	0.724257	0.944978	-0.0816472	insig
C3H9NO	1-Aminopropan-2-ol	Alcohol and amines	Alcohols	111820	114400	93015	70789	116660	137250	162490	124900	177480	239370	1.15712	1.66078	0.73186	insig
C3H5O6P	Phosphoenolpyruvate	Organic acid And Its derivatives	Phosphoric acids	3200200	3034600	2812500	2665200	2608800	2334200	2618600	2804700	2619200	2267500	0.957016	0.882895	-0.179687	insig
C11H14N2O3	Gly-Phe	Amino acid and Its metabolomics	Amino acid derivatives	286400	317530	377480	324130	317720	461290	425360	384220	345530	397200	1.13721	1.24047	0.310883	insig
C4H9NO2	N-Methylalanine	Amino acid and Its metabolomics	Amino acid derivatives	1962300	1688500	1749500	1823700	2067700	2448700	2418600	2520700	2746400	3735400	1.27647	1.49271	0.577933	insig
C18H39NO2	Dihydro-D-sphingosine	SL	SM	9	9	9	9	9	188960	225580	184150	145000	195310	1.50918	20866.7	14.3489	up
C5H9NO4	N-Methyl-D-Aspartic Acid	Amino acid and Its metabolomics	Amino acid derivatives	94988	152190	141090	52166	96924	123620	119150	154010	108480	133110	0.549194	1.18798	0.248509	insig
C6H10N2O4	N-Alpha-Acetyl-L-Asparagine	Amino acid and Its metabolomics	Amino acid derivatives	1556800	1315700	1795300	1589100	1465600	3989500	3751300	3017500	3482900	3193800	1.46611	2.25769	1.17485	up
C5H15NO4P	Phosphocholine	Nucleotide And Its metabolomics	Nucleotide and Its metabolomics	16997000	19252000	15986000	17610000	16358000	12912000	14424000	13915000	13978000	12774000	1.36623	0.78887	-0.34214	insig
C11H13N3O	L-Tryptophanamide	Amino acid and Its metabolomics	Amino acid derivatives	84330	74186	67785	72533	56281	36486	35361	36865	38990	10277	1.16683	0.444867	-1.16855	down
C6H7N5	3-Methyladenine	Nucleotide And Its metabolomics	Nucleotide and Its metabolomics	325580	257660	336650	219210	213520	313730	377280	362610	257370	457500	0.852506	1.30746	0.386761	insig
C7H15NO2	Acetylcholine	Alcohol and amines	Polyamines	25575	36801	48901	15769	116190	362220	297090	264770	375670	198590	1.3541	6.16003	2.62294	up
C8H11NO	1-Hydroxylamino-2-phenylethane	Benzene and substituted derivatives	Benzene and substituted derivatives	41400000	45436000	42395000	38527000	39688000	36019000	34709000	39009000	34980000	33658000	1.24566	0.859862	-0.217822	insig
C21H28N7O17P3	Coenzyme II (β-NADP)	Nucleotide And Its metabolomics	Nucleotide and Its metabolomics	9517500	8384000	8858500	9286600	6689700	8226900	11465000	10546000	7239500	9378000	0.408978	1.09638	0.132753	insig
C8H14N2O5S	γ-L-Glutamate-Cysteine	Amino acid and Its metabolomics	Small Peptide	1680300	921210	1625300	1001100	1122300	8501700	5456200	8037200	11677000	12169000	1.45739	7.21883	2.85177	up
C9H7NO4	5,6-Dihydroxyindole-2-Carboxylic Acid	Heterocyclic compounds	Indole and Its derivatives	205620	203670	190980	182750	183850	9	9	9	9	9	1.50973	4.65419e-05	-14.3911	down
C4H9NO2	2-Aminoisobutyric Acid	Amino acid and Its metabolomics	Amino acid derivatives	1962300	1688500	1749500	1823700	2067700	2448700	2418600	2520700	2746400	3735400	1.27647	1.49271	0.577933	insig
C10H13N5O3	5'-Deoxyadenosine	Nucleotide And Its metabolomics	Nucleotide and Its metabolomics	1953400	2127300	2251100	2134100	1917900	3187700	2880900	2820200	1985700	2120900	0.905481	1.25151	0.323667	insig
C4H9NO2	aminoisobutyric acid	Amino acid and Its metabolomics	Amino acid derivatives	1962300	1688500	1749500	1823700	2067700	2448700	2418600	2520700	2746400	3735400	1.27647	1.49271	0.577933	insig
C20H41NO2	N-(2-hydroxyethyl)stearamide	Alcohol and amines	Amines	270390	309290	273380	268830	295870	1060300	1265300	1013400	1274100	965210	1.49559	3.93459	1.97621	up
C4H7NO4	Iminodiacetic acid	Organic acid And Its derivatives	Organic acid And Its derivatives	10695000	11459000	8171800	8647500	8971700	12111000	13622000	10156000	14287000	15522000	1.12774	1.37028	0.454469	insig
C9H11NO2	DL-O-tyrosine	Amino acid and Its metabolomics	Amino acids	61443000	61047000	60562000	56245000	60791000	43722000	47339000	55219000	45328000	47385000	1.34252	0.79641	-0.328417	insig
C9H7NO2	Indole-5-carboxylic acid	Heterocyclic compounds	Indole and Its derivatives	63878	53731	54424	67004	62493	87624	65037	76987	65132	87204	1.09736	1.26682	0.341211	insig
C13H10O	9-Fluorenol	Alcohol and amines	Alcohols	4343700	3076100	2977200	2699400	2960000	2996000	2724500	2986100	3299200	3217800	0.244133	0.948133	-0.0768389	insig
C11H15N5O5	7-methylguanosine	Nucleotide And Its metabolomics	Nucleotide and Its metabolomics	370250	576860	418050	577520	440350	280200	478870	400120	235350	341130	0.924456	0.728346	-0.457304	insig
C6H7N5O	6-O-methylguanine	Nucleotide And Its metabolomics	Nucleotide and Its metabolomics	2735800	4832000	6802600	5203000	8044800	3758700	3746700	2971400	3649000	3623200	0.872556	0.642656	-0.637882	insig
C11H15N5O4	2'-O-methyladenosine	Nucleotide And Its metabolomics	Nucleotide and Its metabolomics	27126000	38165000	59311000	53103000	88285000	50895000	35967000	42488000	32102000	25420000	0.621361	0.702553	-0.509322	insig
C5H4N4O2	Oxypurinol	Nucleotide And Its metabolomics	Nucleotide and Its metabolomics	2072500	4813200	4049900	2317600	5128600	3856200	3806100	2161500	3507700	2972100	0.187391	0.886943	-0.173087	insig
C5H4N4O	Allopurinol	Nucleotide And Its metabolomics	Nucleotide and Its metabolomics	18512000	17731000	20923000	16547000	20579000	20217000	15316000	19835000	15054000	17953000	0.456381	0.937248	-0.0934971	insig
C11H11NO3	Methoxyindoleacetic Acid	Heterocyclic compounds	Indole and Its derivatives	20988000	22617000	23356000	23731000	21796000	21435000	21514000	24332000	24229000	23940000	0.354977	1.02633	0.0374971	insig
C5H7N3	2-Aminomethylpyrimidine	Nucleotide And Its metabolomics	Nucleotide and Its metabolomics	5993300	6807600	7111000	5906300	6185600	6708300	6164800	5651100	6299300	5405400	0.550722	0.944541	-0.0823147	insig
C12H22O11	D-Turanose	Others	Others	14628	29896	22812	14532	27455	22209	12598	36013	24711	9	0.486089	0.873924	-0.19442	insig
C22H43NO3	Arachidyl glycine	Alcohol and amines	Amines	75118	161960	367420	107950	757920	110180	314650	211870	1090100	146200	0.21418	1.27383	0.349174	insig
C7H15NO2	3-Carboxypropyltrimethylammonium	Organic acid And Its derivatives	Organic acid And Its derivatives	25575	36801	48901	15769	116190	362220	297090	264770	375670	198590	1.3541	6.16003	2.62294	up
C6H13Cl2N3	1-methylhistamine	Alcohol and amines	Polyamines	113290	120740	121460	136610	120960	169380	187310	179770	131730	154950	1.24556	1.34267	0.42511	insig
C4H10N3O5P	Creatine phosphate	Nucleotide And Its metabolomics	Nucleotide and Its metabolomics	601320	889050	648610	557020	542750	463360	598080	438510	497050	635200	0.813605	0.812721	-0.299168	insig
C6H7N5O	1-Methylguanine	Nucleotide And Its metabolomics	Nucleotide and Its metabolomics	2735800	4832000	6802600	5203000	8044800	3758700	3746700	2971400	3649000	3623200	0.872556	0.642656	-0.637882	insig
C5H11NO2	N-Methyl-α-aminoisobutyric acid	Amino acid and Its metabolomics	Amino acid derivatives	184770000	223370000	218650000	226670000	200220000	138300000	102950000	140050000	154700000	186370000	1.2058	0.685569	-0.544627	insig
C6H12N4	Methylamine	Alcohol and amines	Amines	4315800	4237800	3096100	3180600	2992000	2505500	2532400	3078600	2726200	3232900	0.98551	0.789775	-0.340487	insig
C7H16N2O	N-Acetylcadaverine	Alcohol and amines	Polyamines	219100	186130	282200	216530	121300	160900	265650	272480	148000	247600	0.173271	1.06766	0.0944535	insig
C17H21N4O9P	Flavin Single Nucleotide(FMN)	Nucleotide And Its metabolomics	Nucleotide and Its metabolomics	13399000	12698000	11614000	9222100	7950200	10001000	9485000	11929000	10953000	12335000	0.0311553	0.996715	-0.00474727	insig
C10H17N3O2S	Biotinamide	Alcohol and amines	Polyamines	238340	242190	265810	258250	177570	764470	793120	1062500	830430	831310	1.47608	3.62204	1.8568	up
C3H9N3O2S	Hypotaurocyamine	Alcohol and amines	Polyamines	7993100	10029000	10686000	12676000	10307000	5412900	5075100	5563400	5358300	5599000	1.42825	0.522502	-0.936492	insig
C10H12FN5O3	5'-deoxy-5'-fluoroadenosine	Nucleotide And Its metabolomics	Nucleotide and Its metabolomics	5203900	6634900	6249500	7158500	6016000	4508500	4099200	5758100	4052500	3790300	1.21997	0.710384	-0.493329	insig
C25H54NO6P	PC(O-16:0/O-1:0)	GP	PC-O	150260	201130	272350	213060	200800	125150	186970	181970	214640	194900	0.524513	0.870885	-0.199446	insig
C7H13NO2	1-Aminocyclohexanoic acid	Organic acid And Its derivatives	Organic acid And Its derivatives	441050	328740	432850	524480	444560	262560	467190	379970	335500	716370	0.144239	0.995354	-0.00671863	insig
C10H18N2O5	2,4-diacetamino-2,4,6-triphenoxy-D-mannopyranose	Carboxylic acids and derivatives	Sugar derivatives	865540	831550	801290	813950	717620	8503300	7999800	6943000	7717900	7451200	1.50683	9.58205	3.26033	up
C56H80O2	Menadione-9	Benzene and substituted derivatives	Benzene and substituted derivatives	4124.8	2500.6	2821.5	1741	1033.2	203510	214780	223370	129610	152940	1.48604	75.6241	6.24077	up
C25H43NO6	10-deoxyformamycin	Others	Others	4548600	5627900	11422000	8596100	13556000	2059800	2671300	2500800	2538300	2948200	1.33276	0.290702	-1.78239	down
C5H5N5O	Guanine	Nucleotide And Its metabolomics	Nucleotide and Its metabolomics	1588000	1912600	2517500	1851900	2297800	1401900	1230300	985000	1381500	1137900	1.29737	0.603533	-0.728496	insig
C15H22N6O5S	S-Adenosyl-L-Methionine	Amino acid and Its metabolomics	Amino acid derivatives	39765000	52363000	44363000	46469000	46945000	25786000	21748000	24523000	27017000	16830000	1.40844	0.504139	-0.988107	insig
C8H16N2O3	Leu-Gly	Amino acid and Its metabolomics	Small Peptide	3356500	2615600	3081500	2349700	2916300	1287300	1531500	937240	1069800	1188200	1.43145	0.419987	-1.25158	down
C9H13N3O5	Cytarabine	Nucleotide And Its metabolomics	Nucleotide and Its metabolomics	1857600	3713000	2801000	2593300	3004600	1996500	1925500	1482800	1712600	1904200	1.15712	0.645807	-0.630825	insig
C10H13NO2	(2S, 3S) -3-methylphenylalanine	Amino acid and Its metabolomics	Amino acid derivatives	976520	1007800	800920	1080400	1026700	919890	846290	1001600	740240	749350	0.809535	0.870211	-0.200562	insig
C28H50NO7P	LPC(0:0/20:4)	GP	LPC	73307	59771	77625	69214	56560	44344	60339	65436	50018	74697	0.629412	0.876238	-0.190605	insig
C28H50NO7P	LPC(20:4/0:0)	GP	LPC	73307	59771	77625	69214	56560	44344	60339	65436	50018	74697	0.629412	0.876238	-0.190605	insig
C26H54NO7P	LPC(18:0/0:0)	GP	LPC	1241100	1172600	1129900	1147700	1164300	1056300	1127700	942300	1045800	1038100	1.1828	0.889781	-0.168478	insig
C26H52NO7P	LPC(18:1/0:0)	GP	LPC	41549	42112	47522	53713	46939	36086	39415	21357	26240	28553	1.19446	0.654133	-0.612343	insig
C26H50NO7P	LPC(18:2/0:0)	GP	LPC	30163	31596	83714	27661	32863	25761	46013	30027	32256	57365	0.0523673	0.929247	-0.105867	insig
C24H50NO7P	LPC(0:0/16:0)	GP	LPC	169650	210710	252230	221360	226930	123380	160310	182890	222730	231670	0.645669	0.852065	-0.230965	insig
C13H22N2O6	mycosporine-glutaminol	Amino acid and Its metabolomics	Amino acid derivatives	1560800	1244500	1507700	1307600	1689300	1151900	1080000	1154800	924180	999730	1.27049	0.726496	-0.460974	insig
C30H49NO4	Carnitine C23:5	FA	CAR	5264.3	7058	11001	10046	13588	5689.3	2425.6	3010.7	3147.3	2603.7	1.27136	0.359403	-1.47633	down
C29H53NO4	Carnitine C22:2	FA	CAR	193930	220290	465380	305390	546200	111790	133350	127710	124580	151060	1.26023	0.374592	-1.41661	down
C11H19NO6	Carnitine C4:DC	FA	CAR	35344	69329	26125	44100	36778	53876	50666	51730	48632	48920	0.681798	1.19912	0.261971	insig
C12H21NO4	Carnitine C5:1	FA	CAR	14728	19396	16290	28989	27047	59127	59950	77541	45661	57509	1.39432	2.81623	1.49377	up
C10H15N3O4	5-Methyl-2'-deoxycytidine	Nucleotide And Its metabolomics	Nucleotide and Its metabolomics	80320	107430	41956	47939	32312	89864	55336	84687	85150	44253	0.39296	1.15916	0.213081	insig
C9H19NO4	Pantothenol	CoEnzyme and vitamins	CoEnzyme and vitamins	29782	30862	12384	15796	22238	17481	18681	15911	17008	28336	0.241376	0.877141	-0.18912	insig
C9H14O5	Diethyl 2-methyl-3-oxosuccinate	Aldehyde,Ketones,Esters	Aldehydes	87189	84002	85326	87918	81407	79215	83059	87195	80074	86551	0.502016	0.977109	-0.0334088	insig
C7H8N2O2	N'-Methyl-2-pyridone-5-carboxamide	Heterocyclic compounds	Pteridines and derivatives	84306	184010	160540	125920	91774	87090	57745	79001	89615	99710	0.974923	0.639024	-0.646058	insig
C9H9NOS2	2-(2-Benzothiazolylthio)ethanol	Alcohol and amines	Alcohols	449350	465130	410250	474720	383330	458650	527300	492390	425570	448870	0.645679	1.07788	0.1082	insig
C8H18N4O2	SDMA	Organic acid And Its derivatives	Organic acid And Its derivatives	3598300	4516700	3197400	3454200	3050100	2687900	2311900	2821100	2574900	1936500	1.22618	0.692176	-0.530788	insig
C5H9NO3	Cis-4-Hydroxy-D-Proline	Amino acid and Its metabolomics	Amino acid derivatives	12263000	16394000	15899000	12661000	14150000	15771000	15230000	16260000	18579000	18335000	0.960491	1.17947	0.238135	insig
C2H8ClN3	Methylguanidine	Alcohol and amines	Amines	19328	20727	16614	15813	15214	39916	12429	21306	30529	9651.3	0.255958	1.29802	0.376314	insig
C11H15N5O4	N6-methyladenosine	Nucleotide And Its metabolomics	Nucleotide and Its metabolomics	3714600	3050400	3686200	2858600	2691500	6160400	4940200	6093800	4968600	4255800	1.31951	1.65104	0.723376	insig
C8H15NO6	N-Acetyl-D-Galactosamine	Alcohol and amines	Amines	271470	367090	321800	624620	352340	515230	311900	280020	225770	477440	0.174854	0.934466	-0.0977857	insig
C4H4N6O	8-Azaguanine	Nucleotide And Its metabolomics	Nucleotide and Its metabolomics	2739500	5421000	5241100	2717900	5914800	4668600	3665900	2836700	3856200	3290500	0.38688	0.831336	-0.266497	insig
C4H5N3O	Isocytosine	Nucleotide And Its metabolomics	Nucleotide and Its metabolomics	2146100	2200200	2749200	2574600	2271900	1364300	1209600	2004600	1774900	936670	1.19587	0.610456	-0.71204	insig
C11H22N2O3	Leu-Val	Amino acid and Its metabolomics	Small Peptide	42760	34450	153990	129840	238670	425190	200130	427400	252880	292310	1.09968	2.66447	1.41385	up
C14H20N2O3S	Phe-Met	Amino acid and Its metabolomics	Small Peptide	2935200	3418200	2311600	3170200	2273700	6906600	7317300	9409100	6648100	7364000	1.44448	2.66818	1.41586	up
C10H18N2O5S	Glu-Met	Amino acid and Its metabolomics	Small Peptide	2852000	3501000	2396500	3143500	2116300	9902700	10397000	13095000	9086500	9731200	1.46542	3.72698	1.89801	up
C10H18N2O5S	Met-Glu	Amino acid and Its metabolomics	Small Peptide	2852000	3501000	2396500	3143500	2116300	9902700	10397000	13095000	9086500	9731200	1.46542	3.72698	1.89801	up
C4H10N3O5P	Phosphocreatine	-	-	8164100	6089000	6738100	6138000	4668200	4297200	6864100	4103900	5307400	5413700	0.741997	0.817246	-0.291158	insig
C5H12O7P2	Isopentenyl pyrophosphate	-	-	12266000	10738000	12966000	12110000	13097000	30747000	26230000	24944000	24319000	31254000	1.47725	2.24748	1.16831	up
C8H14N2O3	Pro-Ala	-	-	8630100	9366500	8163500	8599100	7110900	7228000	7391600	8554600	6603600	7050400	0.903696	0.879582	-0.185109	insig
C8H11NO	2-Amino-1-phenylethanol	Alcohol and amines	Alcohols	104900	128580	75411	76262	93935	213650	68759	74722	128950	88649	0.251176	1.19963	0.262594	insig
C11H15N5O4	1-Methyladenosine	Nucleotide And Its metabolomics	Nucleotide and Its metabolomics	3714600	3050400	3686200	2858600	2691500	6160400	4940200	6093800	4968600	4255800	1.31951	1.65104	0.723376	insig
C24H52NO6P	PC(O-16:0/0:0)	GP	PC-O	65936	54207	45175	69909	59950	16318	10053	10709	9	11192	0.903626	0.163566	-2.61205	insig
C26H54NO6P	LPC(O-18:1/0:0)	GP	LPC	16696	13534	16966	17439	16085	8622.5	14171	11415	11970	11665	1.2003	0.716594	-0.480771	insig
C22H42O4	Bis(2-ethylhexyl) adipate	Organic acid And Its derivatives	Organic acid And Its derivatives	5424000	5158500	6078700	4602200	5854100	5476100	4022900	5112500	5088600	4891800	0.657135	0.906865	-0.141041	insig
C9H20N2O2	NE,NE,NE-TRIMETHYLLYSINE	Amino acid and Its metabolomics	Amino acid derivatives	17173000	21232000	17215000	20094000	15342000	15303000	14354000	18444000	14967000	14453000	0.919082	0.851355	-0.232167	insig
C8H18N4O2	N,N-Dimethylarginine	Amino acid and Its metabolomics	Amino acid derivatives	3534500	4249400	3456300	3625200	3302800	2590300	2239900	2859400	2678900	2218600	1.35328	0.692809	-0.52947	insig
C17H32N6O6	Glu-Leu-Arg	Amino acid and Its metabolomics	Small Peptide	495610	736880	885780	614840	675100	1096100	494990	854070	785070	416150	0.0571159	1.06988	0.0974507	insig
C10H19NO4	Carnitine C3:0	FA	CAR	48577	81903	35759	47305	102190	23111	29005	22299	35226	42213	1.09373	0.480955	-1.05602	down
C14H27N3O5	Leu-Val-Ser	Amino acid and Its metabolomics	Small Peptide	167100	158230	142710	127000	160560	94672	124190	114500	87367	132060	1.17019	0.731589	-0.450894	insig
C14H18N2O5	Phe -Glu	Amino acid and Its metabolomics	Small Peptide	47610000	59279000	43279000	55130000	39420000	113260000	119850000	151200000	115630000	124370000	1.4518	2.55114	1.35114	up
C13H17N3O4	Gly-Gly-Phe	Amino acid and Its metabolomics	Small Peptide	234450	289380	238470	215900	296500	114090	195570	183770	169330	160600	1.23541	0.645925	-0.630562	insig
C15H29N3O5	Thr-Val-Leu	Amino acid and Its metabolomics	Small Peptide	40889	72807	56525	46518	48956	18756	24886	39165	35133	17016	1.21116	0.507936	-0.977282	insig
C16H31N3O5	Thr-Leu-Ile	Amino acid and Its metabolomics	Small Peptide	350560	417370	328700	348450	275570	170700	159690	254000	171800	176970	1.36663	0.54233	-0.882757	insig
C18H39NO3	Phytosphingosine	SL	SM	4110600	4626200	4238400	4489900	3986900	3886300	3529800	3742400	3523000	4655600	0.828831	0.901412	-0.149741	insig
C20H42NO7P	LPE(15:0/0:0)	GP	LPC	322740	410270	903310	649650	1158100	325460	365230	363170	371630	451340	0.881298	0.544945	-0.875816	insig
C25H52NO7P	LPC(0:0/17:0)	GP	LPC	22526000	20858000	19803000	19597000	19452000	19552000	19706000	19552000	19154000	19482000	0.7767	0.953148	-0.0692284	insig
C23H48NO7P	LPC(0:0/15:0)	GP	LPC	33072	34130	41350	27271	31269	34939	37233	34903	32833	31134	0.195051	1.02364	0.033708	insig
C23H50N2O5P	Sphingosyl-phosphocholine	SL	SM	73067	79278	72843	82027	74748	368290	339900	324090	284650	297480	1.50178	4.22661	2.0795	up
C26H54NO7P	LPC(0:0/18:0)	GP	LPC	3093600	2798700	2749800	2661300	2769800	2584900	2605200	2301200	2203900	2342200	1.20987	0.855342	-0.225427	insig
C11H15N5O5	1-Methylguanosine	Nucleotide And Its metabolomics	Nucleotide and Its metabolomics	1047100	1254700	1016800	997970	955040	1391300	1195000	1435200	1134500	1113700	0.971037	1.18933	0.250153	insig
C11H14N4O5	1-Methylinosine	Nucleotide And Its metabolomics	Nucleotide and Its metabolomics	327630	342640	314560	305920	250700	511850	610120	418360	488440	505580	1.36492	1.64413	0.717328	insig
C10H15N5O4	2'-Deoxyadenosine	Nucleotide And Its metabolomics	Nucleotide and Its metabolomics	2135500	1711000	2374400	2415000	1897000	1997400	2205300	2508900	2286400	2566700	0.604723	1.09796	0.134825	insig
C11H15N5O5	2'-O-methylguanosine	Nucleotide And Its metabolomics	Nucleotide and Its metabolomics	1047100	1254700	1016800	997970	955040	1391300	1195000	1435200	1134500	1113700	0.971037	1.18933	0.250153	insig
C6H14N2O3	2,6-Diamino-5-hydroxyhexanoic acid	Amino acid and Its metabolomics	Amino acid derivatives	9481000	9498700	7746100	11243000	8553000	8559600	9209200	12393000	9287900	10304000	0.385364	1.06947	0.0968969	insig
C3H5NO	Acrylamide	Alcohol and amines	Amines	49273	30768	37600	46898	36989	54998	35285	65623	32854	21891	0.0363687	1.04527	0.0638745	insig
C5H14N4	Agmatine	Alcohol and amines	Polyamines	3278500	3837700	4236700	3614700	3160400	2187900	1911900	2458800	2191100	1672200	1.39311	0.574906	-0.798601	insig
C12H16N2O3	Ala-Phe	Amino acid and Its metabolomics	Small Peptide	25675	40176	41440	35818	56758	27511	34873	50434	37761	9365.7	0.520121	0.800256	-0.321467	insig
C4H9NO3	L-Allothreonine	Amino acid and Its metabolomics	Amino acid derivatives	2481900	2331200	2016000	2498400	2476000	2302900	2415500	2151800	2132300	3129300	0.147642	1.02781	0.0395789	insig
CH5N3	Guanidine	Alcohol and amines	Polyamines	108830	96733	110850	167600	60140	152910	90120	76765	112490	112760	0.0762878	1.00164	0.00236299	insig
C8H15N3O4	Ala-gln	Amino acid and Its metabolomics	Small Peptide	1048500	997990	1109500	838180	1168900	832870	935470	680110	863670	1165400	0.68619	0.86722	-0.205529	insig
C15H22N2O3	Leucyl-phenylalanine	Amino acid and Its metabolomics	Small Peptide	338120	326100	335200	334520	302980	845890	858070	934750	725530	754540	1.48978	2.51618	1.33123	up
C9H18N2O3	Leu-Ala	Amino acid and Its metabolomics	Small Peptide	117880	89572	59734	133190	115590	146700	45131	28285	72512	95271	0.593254	0.751792	-0.411595	insig
C5H11NO2	L-Norvaline	Amino acid and Its metabolomics	Amino acids	12781000	14584000	15354000	14356000	13298000	15436000	14657000	15237000	13905000	12290000	0.136028	1.01637	0.0234256	insig
C15H22N2O3	Leu-Phe	Amino acid and Its metabolomics	Small Peptide	71705	64685	126700	87144	133990	58487	79606	107170	34352	59856	0.740708	0.701062	-0.512386	insig
C20H22N8O5	Methotrexate	Heterocyclic compounds	Pteridines and derivatives	63672	120000	105570	114220	44227	30701	54593	62990	76409	64866	0.770829	0.646786	-0.62864	insig
C11H15N3O6	N4-Acetylcytidine	Nucleotide And Its metabolomics	Nucleotide and Its metabolomics	62058	84213	89542	58367	87165	32632	48040	51602	31604	34006	1.31006	0.518911	-0.946442	insig
C11H18N3O15P3	N4-Acetylcytidine triphosphate	Nucleotide And Its metabolomics	Nucleotide and Its metabolomics	30716000	29719000	33540000	29679000	34750000	34065000	32796000	32414000	35367000	33957000	0.814604	1.06436	0.0899872	insig
C11H15N5O3	N6-methyl-2'-deoxyadenosine	Nucleotide And Its metabolomics	Nucleotide and Its metabolomics	21141	9	37937	13002	9	29015	48834	39430	47700	51781	0.864731	3.00646	1.58807	insig
C11H15ClN2O5	Nicotinamide riboside (chloride)	Nucleotide And Its metabolomics	Nucleotide and Its metabolomics	191700	138990	386300	282940	224420	123620	142600	103030	221740	297270	0.620409	0.725495	-0.462962	insig
C18H37NO2	Palmitoylethanolamide（(PEA）	Alcohol and amines	Amines	28860000	34274000	27331000	28156000	24603000	108500000	97325000	111240000	90569000	96583000	1.49014	3.52048	1.81577	up
C7H13NO2	Stachydrine	Organic acid And Its derivatives	Organic acid And Its derivatives	12537000	13512000	12358000	12893000	12304000	8906200	12324000	10274000	9049100	8798800	1.23664	0.775928	-0.366006	insig
C12H25N5O3	Arg-Leu	Amino acid and Its metabolomics	Small Peptide	756360	918490	493530	737470	715600	820910	550750	745430	854500	624080	0.00145694	0.992881	-0.0103068	insig
C13H16N2O6	Asp-Tyr	Amino acid and Its metabolomics	Small Peptide	175250	239880	154490	199500	183840	736920	613260	530320	675500	525940	1.46876	3.23407	1.69335	up
C22H45NO2	Eicosanoyl-EA	Organic acid And Its derivatives	Organic acid And Its derivatives	1083900	1831200	1788600	1715700	2238900	1105500	1515400	1479700	2226300	1605000	0.274464	0.916104	-0.126417	insig
C14H19N3O4	Gln-Phe	Amino acid and Its metabolomics	Small Peptide	24538	23433	37754	37962	33423	32578	37438	28723	34812	34892	0.408811	1.07213	0.100485	insig
C14H18N2O6	Glu-Tyr	Amino acid and Its metabolomics	Small Peptide	6807700	10037000	6640800	9267800	5987700	23138000	23418000	31845000	24411000	24951000	1.45247	3.29788	1.72154	up
C8H12N4O3	Gly-His	Amino acid and Its metabolomics	Small Peptide	393550	421410	309470	379820	341830	484800	485260	437180	483620	383010	1.08389	1.23173	0.300685	insig
C11H21N3O4	Gly-Leu-Ala	Amino acid and Its metabolomics	Small Peptide	859970	763480	989130	740240	1014200	805820	862050	518870	530100	694060	0.902259	0.781059	-0.356497	insig
C12H25N3O3	Ile-Lys	Amino acid and Its metabolomics	Small Peptide	431650	332450	553060	438330	268430	569050	530880	629110	371620	473380	0.75304	1.27181	0.346882	insig
C11H22N2O3S1	Ile-Met	Amino acid and Its metabolomics	Small Peptide	429660	564290	347530	483160	333780	1418100	1445100	2084900	1589600	1541000	1.45847	3.74288	1.90415	up
C22H44NO7P	LPE(17:1/0:0)	GP	LPE	10622000	14006000	21118000	17969000	22037000	6929300	7524200	8586600	7071600	8361400	1.33328	0.448655	-1.15632	down
C7H7NO2	Methyl nicotinic acid	CoEnzyme and vitamins	CoEnzyme and vitamins	1099000	1016200	844930	1060400	744190	480960	490770	660110	548320	592890	1.35344	0.581996	-0.780918	insig
C15H22N2O3	Phe-Leu	Amino acid and Its metabolomics	Small Peptide	21992	16510	15823	8918.1	15414	5070.4	9	9	9	9	1.29993	0.0649198	-3.9452	down
C11H16N4O3	Pro-His	Amino acid and Its metabolomics	Small Peptide	253270	202790	213460	180520	328480	316130	239000	293210	299270	245770	0.738749	1.18231	0.241613	insig
C11H20N2O3	Pro-Ile	Amino acid and Its metabolomics	Small Peptide	50935	33975	37250	30854	42026	49874	52244	45582	45318	40690	0.867297	1.19826	0.260937	insig
C10H18N2O3	Pro-Val	Amino acid and Its metabolomics	Small Peptide	145220	128220	155120	158950	216240	299490	186830	303830	160280	282590	1.02593	1.53408	0.617377	insig
C9H18N2O4	Ser-Leu	Amino acid and Its metabolomics	Small Peptide	12415000	12349000	11695000	11674000	11011000	10835000	10517000	10416000	9069800	8773100	1.20966	0.838815	-0.253575	insig
C12H16N2O4	Ser-Phe	Amino acid and Its metabolomics	Small Peptide	6482000	3582300	6342300	3917000	6173300	3101400	2962100	2453600	2315300	2305400	1.29071	0.495824	-1.0121	down
C23H44NO7P	LPE(18:2/0:0)	GP	LPE	145550	198930	356140	295400	377040	287640	297420	304770	287540	359990	0.474695	1.11966	0.16306	insig
C11H18N2O4	N(Alpha)-Acetyl-Epsilon-(2-Propenal)Lysine	Amino acid and Its metabolomics	Small Peptide	129420	112590	118660	109460	107890	9	9	15068	14466	9	1.18744	0.0511418	-4.28935	down
C15H21NO7	N-(1-Deoxy-1-fructosyl)phenylalanine	Amino acid and Its metabolomics	Amino acid derivatives	69028	67465	54039	57089	52025	57095	45301	44052	65523	64840	0.427955	0.923793	-0.114358	insig
C11H13NO3	N-Acetyl-L-phenylalanine	Amino acid and Its metabolomics	Amino acid derivatives	3385200	4215500	3338300	3852900	2930500	1139100	1310800	1664300	1256000	1254400	1.46737	0.373798	-1.41967	down
C11H18N2O2	Cyclo(Pro-Leu)	Amino acid and Its metabolomics	Small Peptide	87481	71736	78139	61096	81294	106990	100980	76247	68299	69520	0.425739	1.11136	0.152331	insig
C10H14N2O4	Cyclo(Pro-Glu)	Amino acid and Its metabolomics	Small Peptide	111330	56766	77411	79597	101910	161520	126030	107840	92781	101710	0.930081	1.38141	0.466141	insig
C14H16N2O2	Cyclo(Pro-Phe)	Amino acid and Its metabolomics	Small Peptide	479480	366440	412890	384590	434390	527980	522810	394630	383820	409100	0.424151	1.07727	0.107379	insig
C10H14N2O2	Cyclo(Pro-Pro)	Amino acid and Its metabolomics	Small Peptide	184730	128620	169510	142830	149100	205840	186750	153170	152790	155980	0.55693	1.10292	0.141326	insig
C10H16N2O2	Cyclo(Pro-Val)	Amino acid and Its metabolomics	Small Peptide	44798	31858	46849	32544	44169	53020	43841	36578	36897	46276	0.395691	1.08188	0.113541	insig
C8H12N2O3	Cyclo(Ser-Pro)	Amino acid and Its metabolomics	Small Peptide	220310	152550	157280	153690	180750	259230	230350	149040	159000	182890	0.461276	1.13409	0.181533	insig
C12H14N2O3	Cyclo(Tyr-Ala)	Amino acid and Its metabolomics	Small Peptide	86482	67867	69875	39366	40888	46235	56285	58906	70999	51643	0.120558	0.932967	-0.100102	insig
C15H20N2O2	Cyclo(Tyr-Leu)	Amino acid and Its metabolomics	Small Peptide	20950	17638	20409	14229	18533	2232	9	2946.5	3505.7	9	1.08734	0.0948376	-3.3984	down
C7H13NO2	Cyclopentylglycine	Amino acid and Its metabolomics	Amino acid derivatives	4748200	3561400	5164800	3939300	6028600	2267900	1815700	1773100	1941100	1769100	1.42564	0.408104	-1.29299	down
C10H18N2O5	Ile-Asp	Amino acid and Its metabolomics	Small Peptide	811780	786960	797590	792990	677210	8643800	8527300	7255600	7658400	7591500	1.50658	10.2616	3.35918	up
C8H16N2O3	N6-Acetylysine	Amino acid and Its metabolomics	Amino acid derivatives	205790	154160	241870	190400	168010	269860	176430	203240	255720	176090	0.489466	1.12613	0.171368	insig
C8H15NO3	N-Acetyl-L-Leucine	Amino acid and Its metabolomics	Amino acid derivatives	4536900	4994000	4439600	4673900	4441300	2931600	3100900	3669400	2826600	3060900	1.42762	0.675284	-0.566434	insig
C6H11NO3	N-MethyTrans-4-Hydroxy-Proline	Amino acid and Its metabolomics	Amino acid derivatives	130280	152180	118270	71108	151260	141140	185910	189100	231100	175070	1.00846	1.48022	0.565808	insig
C11H20N2O3	Pro-Leu	Amino acid and Its metabolomics	Small Peptide	205230	171160	380410	289320	349140	357750	276240	380800	256730	260970	0.380177	1.09835	0.135344	insig
C9H18N2O4	Ser-Ile	Amino acid and Its metabolomics	Small Peptide	12587000	11895000	12303000	11518000	10515000	11656000	10965000	10334000	8971100	9397400	0.990928	0.872582	-0.196638	insig
C8H14N3O7P	5-Aminoimidazole ribonucleotide	Nucleotide And Its metabolomics	Nucleotide and Its metabolomics	139290	98410	132040	111060	87340	111010	154680	123910	109440	175780	0.631809	1.18777	0.248256	insig
C10H13N4O7P	2'-Deoxyinosine-5'-monophosphate	Nucleotide And Its metabolomics	Nucleotide and Its metabolomics	9881000	12870000	13732000	11616000	10976000	5311400	5316400	4122200	5352600	4698900	1.46615	0.419831	-1.25212	down
C9H11N5O4	Eritadenine	Heterocyclic compounds	Pteridines and derivatives	687440	764920	802270	736810	592930	130220	151100	268550	177220	136730	1.46065	0.240996	-2.05292	down
C10H13N5O3	3'-Deoxyadenosine	Nucleotide And Its metabolomics	Nucleotide and Its metabolomics	1953400	2127300	2251100	2134100	1917900	3187700	2880900	2820200	1985700	2120900	0.905481	1.25151	0.323667	insig
C5H5N5	2-Aminopurine	Nucleotide And Its metabolomics	Nucleotide and Its metabolomics	9137100	10359000	9593400	12037000	9744300	8520600	7069600	9089200	6797200	6644900	1.19627	0.749379	-0.416233	insig
C10H13N5O5	2-Hydroxyadenosine	Nucleotide And Its metabolomics	Nucleotide and Its metabolomics	39779000	45646000	48749000	64371000	49951000	26827000	25521000	24983000	24695000	30161000	1.39839	0.531948	-0.910642	insig
C16H23N5O5	Isopentenyladenine-7-N-glucoside	Nucleotide And Its metabolomics	Nucleotide and Its metabolomics	9	12425	16387	8983	31671	100740	113490	85374	18018	72476	0.842567	5.61494	2.48927	insig
C13H14N2O3	N-(3-Indolylacetyl)-L-alanine	Amino acid and Its metabolomics	Amino acid derivatives	46180	41802	33190	47295	27757	41838	40622	42091	43392	38231	0.337023	1.05071	0.0713609	insig
C11H19N3O6S	S-(Methyl)glutathione	Amino acid and Its metabolomics	Amino acid derivatives	2432900	2213500	2372100	2512900	2378500	2576400	2510800	2966400	2519700	2515400	0.988229	1.09898	0.136161	insig
C10H22N2O4	L-Lysine-Butanoic Acid	Amino acid and Its metabolomics	Amino acid derivatives	286140000	257640000	280750000	298820000	255240000	186510000	182160000	152900000	152310000	249610000	1.2625	0.66988	-0.578025	insig
C6H13NO2S	L-Methionine methyl ester	Amino acid and Its metabolomics	Amino acid derivatives	299190	320160	295150	331800	353560	393840	360860	364580	358370	310150	0.924449	1.11747	0.16024	insig
C7H14NO2+	D-Proline betaine	Amino acid and Its metabolomics	Amino acid derivatives	323170	374860	437620	359210	526920	424390	357730	474470	454150	385660	0.247759	1.03691	0.052288	insig
C7H13NO2	1-Methylpiperidine-2-carboxylic acid	Amino acid and Its metabolomics	Amino acid derivatives	4748200	3561400	5164800	3939300	6028600	2267900	1815700	1773100	1941100	1769100	1.42564	0.408104	-1.29299	down
C11H18N4O3	His-Val	Amino acid and Its metabolomics	Small Peptide	28172	34050	16017	44720	62219	48722	33639	47211	21305	38932	0.17379	1.02501	0.0356357	insig
C9H9NO	3-Methyloxindole	Heterocyclic compounds	Indole and Its derivatives	65033	73400	57950	83327	72976	79090	74020	107010	66115	95069	0.747795	1.19456	0.256477	insig
C10H12N4O6	Xanthosine	Nucleotide And Its metabolomics	Nucleotide and Its metabolomics	8840800	9037100	10281000	9823400	7869100	14873000	10288000	15566000	9499000	10167000	0.934316	1.31715	0.397416	insig
C16H17N3O5	N-Benzoyl-2'-deoxycytidine	Nucleotide And Its metabolomics	Nucleotide and Its metabolomics	259370	233290	263410	271200	259320	295900	284220	276400	343560	340320	1.17227	1.19727	0.259753	insig
C20H16N2O5	(S)-10-Hydroxycamptothecin	-	-	1029400	911990	902710	896970	876760	885950	863730	714710	817320	792540	1.03714	0.882287	-0.180681	insig
C20H16N2O4	Camptothecin	-	-	4154500	4058900	3731700	3799500	3623100	3965600	3601500	3525300	3568000	3785500	0.684507	0.952405	-0.0703525	insig
C28H38N2O4	Cephaeline	-	-	15265	13301	8567.3	7337.9	6299.5	41411	42693	33229	33062	35433	1.4068	3.66014	1.8719	up
C24H29NO9	Codeine-6-β-D-glucuronide	-	-	153840	216620	156600	251340	191100	451890	447230	688180	493630	466230	1.41988	2.62729	1.39358	up
C11H14N2O	Cytisine	-	-	7778800	9324400	8843400	8908800	7134000	9297700	9224500	11852000	9179300	8136400	0.716026	1.13576	0.183659	insig
C29H37NO5	Cytochalasin B	-	-	315710	382920	413250	350180	491120	1823200	1343500	1792300	1220400	1331200	1.46957	3.84532	1.9431	up
C23H30N2O5	Deacetylvindoline	-	-	2585.6	2070.5	1785.5	2360.5	2232.9	2836.2	1809.1	2292.5	2795.7	2604.8	0.531161	1.11811	0.161057	insig
C9H15NO3	Ecgonine	-	-	2997500	2393500	3055100	2323200	2936900	3716700	3535300	2634900	2703700	2894100	0.629016	1.12976	0.176015	insig
C29H40N2O4	Emetine	-	-	14228	15698	41058	18847	35501	10374	14935	6524.5	8994.6	11901	1.11816	0.420715	-1.24908	down
C23H30N2O5	Methyl reserpate	-	-	126600	165390	134240	192140	134420	96336	90705	101700	88798	86199	1.34946	0.616026	-0.698938	insig
C21H26N2O3	Yohimbine	-	-	692920	771190	739470	776130	579030	538550	540680	559640	459190	469120	1.31002	0.721373	-0.471182	insig
C9H12FN	(±)-3-Fluoroamphetamine	-	-	2935200	2956700	2979100	2882400	2888700	2990000	2739000	2834900	2911300	2990500	0.361051	0.987953	-0.0174863	insig
C17H26O4	[6]-Gingerol	-	-	444690	603260	683910	509140	710590	523720	464140	659700	642340	665860	0.0288952	1.00141	0.0020368	insig
C16H18O2	14-Methoxy-4,4-bisnor-4,8,11,13-podocarpatetraen-3-one	-	-	11084000	10695000	11860000	11272000	10577000	11839000	10764000	11824000	11434000	11781000	0.669959	1.03882	0.0549446	insig
C27H29N5O	1H-1,2,3-Triazole-1-octanamide, N-[1,1'-biphenyl]-2-yl-4-(3-pyridinyl)-	-	-	231610	241660	217180	245880	209040	242420	237590	249760	236010	246530	0.799604	1.05844	0.0819449	insig
C16H20F3N3O3	1-Trifluoromethoxyphenyl-3-(1-propionylpiperidin-4-yl)urea	-	-	34301	37525	36897	36596	34996	693260	712600	599610	627780	637800	1.50841	18.1408	4.18116	up
C19H14O4	2,3-Dihydro-2,3-dihydroxy-4-(4-hydroxyphenyl)-1H-phenalen-1-one	-	-	119880	130630	123510	112770	111690	122420	120400	117740	107700	117240	0.328862	0.978312	-0.0316339	insig
C6H4N2O5	2,4-Dinitrophenol	-	-	42487	44026	58709	46586	53385	63406	66411	47085	53558	51645	0.735321	1.15054	0.202314	insig
C14H22O2	2,6-Di-tert-butyl-1,4-benzenediol	-	-	65545	75249	63646	69007	59410	73065	79013	73033	89050	67370	0.916299	1.14623	0.196898	insig
C19H18N2O3S	2-Cyano-3-[3-ethoxy-4-hydroxy-5-[(phenylthio)methyl]phenyl]-2-propenamide	-	-	392430	721970	314070	441140	256280	743410	779750	662530	561040	633440	1.05235	1.59	0.669029	insig
C8H6O5	2-Hydroxybenzene-1,3-dicarboxylic acid	-	-	1033000	1422600	991260	1105900	876510	1229700	1328300	1177900	1163500	1184300	0.689153	1.12054	0.164191	insig
C7H3F4NO2	4-Fluoro-3-nitrobenzotrifluoride	-	-	1259900	1231400	1230600	1279000	1182900	1292900	1314100	1355700	1283200	1341900	1.20235	1.06533	0.0913031	insig
C8H8O2	4-Hydroxyphenylacetaldehyde	-	-	960870	1083600	954110	1083800	857280	1279900	1444600	1530200	1242700	1299900	1.32816	1.37607	0.46055	insig
C15H16O7	4R,5R,6S-Trihydroxy-2-hydroxymethyl-2-cyclohexen-1-one 6-(2-hydroxy-6-methylbenzoate)	-	-	280860	263450	276120	290220	257740	286510	275160	274610	283460	277810	0.489325	1.02131	0.0304204	insig
C17H19O3P	5-(Diphenylphosphinyl)pentanoic acid	-	-	452230	460350	448920	505730	438490	473590	467680	482950	427760	528770	0.38575	1.03254	0.0461988	insig
C14H8O2	9,10-Phenanthrenequinone	-	-	13131000	12455000	12549000	12844000	12023000	13633000	12430000	11770000	11608000	12408000	0.316411	0.981699	-0.0266474	insig
C10H12O	Anethole	-	-	211870	205550	220670	194790	189010	84416	80402	136790	138770	131860	1.30374	0.55998	-0.836553	insig
C7H8N2	Benzamidine	-	-	23250000	22132000	23194000	22869000	21443000	22467000	21966000	21944000	22503000	22582000	0.381401	0.987368	-0.0183402	insig
C14H16N2OS	Benzeneacetamide, N-[5-(1-methylethyl)-2-thiazolyl]-	-	-	2931900	3122600	2783300	3235200	2565900	5633500	5397600	6641000	5337600	5515900	1.46426	1.94862	0.96245	insig
C24H38O4	Bis(2-ethylhexyl) phthalate	-	-	4755600	4607400	4932200	5206100	8029900	4537400	4215100	4691700	4836100	4323000	0.750168	0.821007	-0.284534	insig
C17H26ClNO2	Butachlor	-	-	115080	173270	114280	124860	117120	32691	35892	38167	43871	43245	1.47466	0.300749	-1.73337	down
C15H15ClN2O2	Chloroxuron	-	-	866180	845940	868570	847470	882330	946290	931660	875550	836410	877270	0.693693	1.03635	0.0515125	insig
C15H18ClN3O	Cyproconazole	-	-	180480	178040	188440	170060	183550	183910	170670	184640	174250	182050	0.132179	0.994392	-0.00811277	insig
C12H14O4	Diethyl phthalate	-	-	4227800	5232800	5271700	5977100	5496300	6262900	5374300	5654800	5298400	5145400	0.468714	1.05839	0.0818687	insig
C24H38O4	Diisooctyl phthalate	-	-	168900	274480	261060	241890	697460	170680	229260	177100	259850	166130	0.707219	0.610187	-0.712676	insig
C19H20N4O2S2	Elesclomol	-	-	330290	332350	343010	343820	315080	334000	319270	350020	321120	425770	0.416354	1.05144	0.0723711	insig
C12H16F3N	Fenfluramine	-	-	506880	466230	526430	435320	383060	390400	397810	531870	502110	427280	0.214819	0.970469	-0.0432456	insig
C20H21ClO4	Fenofibrate	-	-	33663	43345	34184	32468	33723	36122	34610	42130	34921	42145	0.493887	1.07072	0.0985849	insig
C12H9ClO3S	Fenson	-	-	348080	368690	369440	386100	348870	395910	336820	386380	352670	375600	0.198858	1.01439	0.0206071	insig
C10H11F3N2O	Fluometuron	-	-	2416100	2353000	2529300	2580100	2473400	2632800	2330900	2447800	2509000	2702200	0.369874	1.02192	0.0312876	insig
C29H31F2N3O	Fluspirilene	-	-	6206	7063.2	6800.8	7345.1	9232	8729.1	6403.9	5806.4	5886.1	8636.7	0.173572	0.967667	-0.047417	insig
C25H28N6O	Irbesartan	-	-	1559500	1880200	1400800	1566700	1148200	975060	896940	1154700	1075000	1090600	1.23877	0.68723	-0.541134	insig
C10H12O3	Isopropyl 4-hydroxybenzoate	-	-	364010	342290	411120	328850	340340	308510	319050	368860	348760	327300	0.635757	0.936119	-0.0952358	insig
C22H22O9	Ketoprofen β-D-glucuronide	-	-	94358	73423	107230	95486	90265	86794	92422	100680	95570	83126	0.00758315	0.99529	-0.00681055	insig
C14H21N3O5	Leonurine	-	-	753480	1111300	759450	983050	676390	2942500	2861900	3307800	2514700	2799600	1.46533	3.36779	1.7518	up
C5H11Cl2N	Mechlorethamine	-	-	14184000	12667000	15262000	15270000	13706000	13608000	13748000	12788000	13224000	14121000	0.610368	0.949359	-0.074974	insig
C9H9NO5S	N-acetyl-2-carboxy Benzenesulfonamide	-	-	4468600	4831300	5043600	5201400	4227800	5259400	4768100	4465700	4802000	4803600	0.171615	1.01372	0.0196555	insig
C22H22Cl2F3NO	N-debutylhalofantrine	-	-	503620	553830	388180	390530	351920	576640	564790	472230	458640	455890	0.701734	1.15544	0.208439	insig
C12H9N3O5S	Nitazoxanide	-	-	470570	612970	451850	524420	442980	632910	686200	579280	577130	621880	1.12312	1.23758	0.30752	insig
C25H35NO4	Norbuprenorphine	-	-	98178	116100	73041	80572	92587	64304	52399	81677	64185	88294	0.941498	0.761945	-0.392241	insig
C14H18N2O4	Oxadixyl	-	-	370280	366640	346600	398820	378010	1434100	1413900	1460300	1077500	1297800	1.49637	3.59266	1.84505	up
C17H26O3	Paradol	-	-	759650	1164500	1171300	916060	907660	838140	691440	1287400	1337900	1021900	0.108708	1.05237	0.0736401	insig
C11H13N	Pargyline	-	-	9771.3	7038.5	7311.4	5044.8	5685.5	6191.4	8186.9	5796.6	8569.1	6654	0.104047	1.01568	0.0224471	insig
C18H29NO2	Penbutolol	-	-	24884	18890	20197	19135	15044	17630	16146	19022	15164	16307	0.752082	0.858574	-0.219986	insig
C20H40O2	Phytanic acid	-	-	76477	174520	346850	302360	403370	83499	97025	105830	93880	107850	1.04098	0.374419	-1.41727	down
C13H17F3N4O4	Prodiamine	-	-	321770	296300	295290	277420	294950	95662	103280	183070	195530	161830	1.30911	0.497649	-1.0068	down
C22H21ClN2O5	Quizalofop-P-tefuryl	-	-	3257900	2793900	2737100	2526000	2677900	2660000	2583000	3105700	2443500	3074800	0.0909615	0.99101	-0.013029	insig
C12H10O5S	Resorcinol sulfoxide	-	-	19214	25803	23023	27412	21429	26301	19228	19862	9475.4	13785	0.79883	0.758476	-0.398825	insig
C25H34N4O2S	Tenovin-6	-	-	329020	237640	257100	226680	295580	3106600	3633000	2514600	2490000	2955000	1.49991	10.9205	3.44897	up
H5O10P3	Triphosphate	-	-	1132000	846260	1167100	877220	891840	689190	466040	463780	544890	471930	1.36854	0.536346	-0.898764	insig
C22H25NO6	Colchicine	-	-	1229100	1767800	2295000	2485600	2089300	2083500	2062700	2165100	1679900	2071000	0.18234	1.0198	0.0282916	insig
C20H26O6	Secoisolariciresinol	-	-	33053	49263	25039	38916	35155	3378100	3788500	2688200	3082200	3055400	1.50487	88.1483	6.46186	up
C36H60O9	(+)-Fasciculic acid B	-	-	14100	41503	21742	31042	23249	12923	14315	13727	14022	12021	1.15839	0.50904	-0.974149	insig
C26H35F3O6	(+)-Fluprostenol isopropyl ester	-	-	893270	1118100	2007600	1970000	2489800	686740	752600	884530	824730	894000	1.14557	0.476791	-1.06857	down
C6H12O4	(2R)-2,4-Dihydroxy-3,3-dimethylbutanoic acid	-	-	5451600	7013600	5170000	6674000	4519000	3676400	4217400	4922300	3922100	4285200	1.14612	0.729265	-0.455485	insig
C29H46O5	(3beta,17alpha,23S,24S)-17,23-Epoxy-3,24,29-trihydroxy-27-norlanost-8-en-15-one	-	-	1430100	1488100	1394800	1416400	1306800	7564200	8618900	7129800	6640100	6944100	1.50284	5.2439	2.39064	up
C21H41NO2	(9Z)-N-((1R)-2-Hydroxy-1-methylethyl)-9-octadecenamide	-	-	350850	386570	344510	351400	294600	4527600	3987400	4257600	3574600	3810200	1.50475	11.6656	3.54419	up
C13H24O4	1,4-Nonanediol diacetate	-	-	893540	1102200	593960	599460	516190	469510	623300	426590	487010	437560	0.999049	0.659579	-0.600383	insig
C18H30O4	13(S)-HpOTrE； (9Z,11E,13S,15Z)-13-Hydroperoxyoctadeca-9,11,15-trienoic acid	-	-	4889000	10247000	14695000	14693000	15524000	4285600	4498100	5656800	5073000	6477000	1.14809	0.432829	-1.20813	down
C20H38O5	13,14-Dihydro PGF-1a	-	-	242590	228930	233540	222440	216150	239850	238900	249250	257960	241550	1.07069	1.07333	0.102089	insig
C22H43NO	13Z-Docosenamide	-	-	3149800	3128500	5816600	8905300	4679100	3596400	1352400	6947700	3410200	9919800	0.186138	0.982367	-0.0256658	insig
C22H36O6	16,16-Dimethyl-6-ketoprostaglandin E1	-	-	53161	53291	47353	48473	34493	42002	35296	38974	43475	47523	0.653296	0.875403	-0.191981	insig
C22H38O5	1a,1b-Dihomoprostaglandin E1	-	-	14544	17405	30843	25415	54669	18961	23838	23172	30233	15572	0.307419	0.782329	-0.354153	insig
C19H40NO7P	1-Myristoyl-2-hydroxy-sn-glycero-3-phosphoethanolamine	-	-	141780	239380	485780	436620	628750	108720	108400	136380	139400	142390	1.17727	0.328772	-1.60484	down
C23H42O5	1-Oleoyl-2-acetyl-sn-glycerol	-	-	149660	131890	145610	135670	135960	137160	131240	146780	147310	114840	0.347829	0.96929	-0.0450001	insig
C27H58NO6P	1-O-Octadecyl-2-O-methyl-sn-glyceryl-3-phosphorylcholine	-	-	753440	648460	707830	693100	745620	5941000	5840300	5619100	5137400	5128600	1.50766	7.79676	2.96287	up
C15H26O2	2,10-Bisaboladiene-1,4-diol	-	-	716640	931200	1023700	945900	1099400	962600	1028100	977040	1118300	1018900	0.567396	1.08228	0.114073	insig
C16H33NO2	2-aminohexadecanoic acid	-	-	2155800	2197400	2001700	2158500	1851500	5465100	5559600	6414600	4745400	4966500	1.48272	2.61953	1.38931	up
C15H20O4	2-cis-4-trans-Abscisic acid	-	-	457290	572100	459840	488810	358940	50546	59867	121700	85176	91154	1.4592	0.174774	-2.51644	down
C16H32O2	2-Hexyldecanoic acid	-	-	18854	12490	24103	35345	29767	3755	12545	13410	25121	16368	0.773944	0.590574	-0.75981	insig
C11H14O3	2-Hydroxy-3-isopropyl-6-methylbenzoic acid	-	-	44952	48155	55182	76729	66125	50548	43427	52122	47412	50154	0.701916	0.836919	-0.256841	insig
C15H28O	2-Pentadecenal	-	-	1052500	1042500	852160	876170	833280	759130	758380	770900	671220	651470	1.24944	0.775478	-0.366842	insig
C27H48O3	3beta,5alpha,6beta-Trihydroxycholestane	-	-	15838	16020	11554	13781	21188	12194	19704	18037	30215	31054	0.733747	1.41876	0.504633	insig
C7H12O5	3-Isopropylmalic acid	-	-	5341700	5534600	5669000	5969700	6236300	4444100	4295100	5218400	4574500	4815600	1.29432	0.812057	-0.300347	insig
C27H42N7O20P3S	3-Oxoadipyl-CoA	-	-	75865	95417	76478	96330	75383	78470	91873	91246	81121	81540	0.115805	1.01139	0.0163367	insig
C16H30O3	3-Oxohexadecanoic acid	-	-	136010	131570	138690	139910	148410	146230	145060	143380	151530	145600	1.00011	1.05357	0.0752878	insig
C28H48O2	4Alpha-hydroxymethyl-5alpha-cholesta-8-en-3beta-ol	-	-	3662400	3479700	3702400	2807500	3027800	3009200	2452000	2590300	2584600	2860700	1.13044	0.80917	-0.305485	insig
C20H32O5	5(S),6(R),15(R)-Lipoxin A4	-	-	23830	25102	22041	29515	21437	834580	877500	936700	749520	776860	1.50711	34.2437	5.09777	up
C30H40O3	5,8-Epoxy-5,8-dihydro-3-hydroxy-8'-apo-b,y-carotenal	-	-	209310	216840	189350	234890	186790	411280	413780	485630	383160	386360	1.46444	2.00564	1.00406	up
C21H32O3	5alpha-Dihydrodeoxycorticosterone	-	-	79689	115410	91903	74090	151590	103550	107810	95551	99292	103720	0.117727	0.994618	-0.00778483	insig
C21H34O3	5α-Pregnane-3α,21-diol-20-one	-	-	782750	777080	626090	707070	578150	2749900	2611100	3117800	2292200	2450200	1.48622	3.80889	1.92937	up
C27H32O12	6-[(2-{2-[2-(acetyloxy)propan-2-yl]-7-oxo-2H,3H,7H-furo[3,2-g]chromen-6-yl}-2-methylbut-3-en-1-yl)oxy]-3,4,5-trihydroxyoxane-2-carboxylic acid	-	-	58661	50176	46304	56427	39568	48264	40915	45444	46583	54328	0.355461	0.937874	-0.0925335	insig
C40H50O4	7,8-Dehydroastaxanthianthin	-	-	43041	31079	42920	45407	57568	30242	39947	48339	45505	42015	0.228641	0.936518	-0.0946214	insig
C40H56O4	9'-cis-Neoxanthin	-	-	3297.2	2661.3	2875.1	3653.7	3505.3	2888.1	2383	3732.7	3532.8	2233.4	0.391772	0.923552	-0.114735	insig
C22H26O11	Agnuside	-	-	210930	183030	211120	197750	207730	194710	179780	154790	173920	203640	0.867358	0.897364	-0.156235	insig
C25H44O7P2	All-trans-Pentaprenyl diphosphate	-	-	39220	67912	119950	104900	169350	23246	31788	26354	21117	41326	1.24323	0.286898	-1.80139	down
C19H36O4	Avocadene acetate	-	-	162740	152520	452390	288040	491120	108800	105670	83271	82972	100780	1.24322	0.311281	-1.68371	down
C30H40O2	beta-Citraurin;3-Hydroxy-beta-apo-8'-carotenal	-	-	56212	67142	66577	55505	65629	50328	67061	63172	60048	73598	0.0271846	1.0101	0.0144992	insig
C27H44O2	Calcifediol	-	-	196120	129930	121790	149290	159500	64343	71345	62854	115930	123210	1.1523	0.578462	-0.789705	insig
C40H52O2	Canthaxanthin	-	-	375400	536130	599020	571300	620610	170730	192430	171030	173520	179720	1.46746	0.328379	-1.60657	down
C27H46O4S	Cholesterol 3-sulfate	-	-	5043700	5627200	4435700	5333800	4042700	9131500	9351500	10560000	8333500	9001500	1.43456	1.89429	0.921654	insig
C40H56O	Citroxanthin	-	-	25279000	27808000	28196000	26421000	26765000	26871000	27854000	29993000	31777000	28635000	0.903749	1.07928	0.110072	insig
C12H20O3	Dihydrojasmonic acid	-	-	244880	239190	237690	275630	355160	239310	284710	270990	360590	234930	0.150781	1.02808	0.0399529	insig
C22H40O2	Docosadienoate(22:2n6)	-	-	159280	422120	720160	172540	853140	143580	443190	377550	943210	255770	0.0541907	0.929556	-0.105386	insig
C28H44O	Ergosterol	-	-	2433300	571950	401580	300020	350080	396710	436400	1861900	1535700	765680	0.383316	1.23157	0.300498	insig
C34H66O4	FAHFA(16:0/12-O-18:0)	-	-	13036	12015	10842	11822	9938.9	68835	52135	52651	45993	39924	1.48167	4.50166	2.17046	up
C18H30O	Farnesyl acetone	-	-	39431	40553	43792	32482	30015	16660	28249	27547	30064	35876	0.929884	0.742974	-0.428616	insig
C12H20O2	Geranyl acetate	-	-	36263	40096	42776	44979	48270	137980	156690	233980	123100	136760	1.4568	3.71266	1.89245	up
C23H46NO7P	Glycerophospho-N-oleoylethanolamine	-	-	90741	110360	499640	272360	763300	37358	65761	62495	65396	67149	1.15666	0.171711	-2.54195	down
C17H34O2	Heptadecanoic acid	-	-	215420	206880	216080	205630	213920	211960	212990	211660	213810	204950	0.097975	0.99758	-0.00349529	insig
C20H38O4	Hexadecanedioic acid, 3,3,14,14-tetramethyl-	-	-	5083.2	9	9	9	9	24559	23389	20877	18461	19484	1.32259	20.8568	4.38244	up
C17H24O5	Inulicin	-	-	361220	385680	348990	460990	417920	400840	372310	369440	392850	402950	0.115457	0.981563	-0.0268477	insig
C16H33NO3	Lauroyl diethanolamide	-	-	836220	512490	834020	751290	887520	865620	709350	846560	855250	748430	0.345297	1.0533	0.0749099	insig
C17H26O10	Loganin	-	-	1112400	1774500	1202400	1470600	1564100	944480	726130	1011200	949530	721540	1.2674	0.611016	-0.710717	insig
C16H28O3	Methoprene acid	-	-	50533	42398	18278	20463	13081	47756	52872	47956	44892	41894	0.954056	1.62601	0.701337	insig
C16H32O4	MG(0:0/13:0/0:0)	-	-	2529.5	4484.3	3811.3	5457.7	1615.6	52064	53739	59207	22692	35456	1.43675	12.468	3.64016	up
C21H42O4	MG(0:0/18:0/0:0);2-Stearoylglycerol	-	-	235360	255720	265560	247710	238010	269310	247230	248770	246220	269460	0.496237	1.03109	0.0441759	insig
C23H46O4	MG(0:0/20:0/0:0)	-	-	1075000	1740900	1860300	1867500	1987000	1522100	1535300	1222100	1858400	1571500	0.341852	0.903724	-0.146046	insig
C15H30O4	MG(12:0/0:0/0:0)	-	-	173280	125620	170150	148170	168970	177470	125900	175170	186980	126210	0.00671071	1.00705	0.0101305	insig
C18H36O4	MG(15:0/0:0/0:0)	-	-	146670	165170	158710	156080	145810	499630	517530	540900	442170	498270	1.50012	3.23456	1.69357	up
C19H36O4	MG(16:1(9Z)/0:0/0:0)	-	-	23543	22457	18547	21080	16929	137590	98700	154550	112270	98617	1.48551	5.8673	2.5527	up
C27H52O4	MG(24:1(15Z)/0:0/0:0)	-	-	473130	484300	1229400	765740	1401200	266110	340870	298660	291060	384350	1.21636	0.363145	-1.46138	down
C17H26O4	Myrsinone	-	-	79903	53805	47295	65588	73230	75442	73693	120400	65320	51973	0.509291	1.20951	0.274428	insig
C10H21NO	N,2,3-Trimethyl-2-(1-methylethyl)butanamide	-	-	67950	51073	70614	52240	55659	46293	51453	61078	55320	69227	0.271238	0.952392	-0.0703721	insig
C16H33NO3	N,N-Bis(2-hydroxyethyl)dodecanamide	-	-	97290	119130	114470	126320	165740	125060	135400	399080	124420	110920	0.481355	1.43652	0.522578	insig
C20H39NO3	N-Acetylsphingosine	-	-	4678.7	9690.8	8865.2	6865.3	12719	5539.7	4048.2	9155.2	11126	13952	0.0324443	1.0234	0.0333746	insig
C15H13N3O3S	Oxfendazole	-	-	2028800	2057800	2262500	2207900	2139900	2294500	2230600	2166100	1997700	2301300	0.415445	1.02742	0.0390249	insig
C19H39NO3	Palmitoylserinol	-	-	1784400	1756200	1654900	1621100	1656000	8751900	8635700	8783800	7058100	7709500	1.50303	4.83193	2.2726	up
C22H41NO	Pipericine	-	-	368160	494420	1039700	327560	1849600	298830	798980	637060	2600000	505670	0.123292	1.18657	0.246797	insig
C21H30O2	pregn-5-ene-3,20-dione	-	-	38296	55430	52006	56171	115300	38006	86996	66021	115410	38668	0.119961	1.08795	0.121612	insig
C28H39NO6	Prostaglandin E2 p-acetamidophenyl ester	-	-	11350	12498	34121	19285	48845	2798.2	4496.8	4388.9	3353.2	6708.8	1.31795	0.172451	-2.53574	down
C20H32O5	Prostaglandin I2	-	-	1545600	1039700	940510	1033100	1219300	1021500	980510	838320	954780	1562700	0.305558	0.927244	-0.108979	insig
C22H30O6	Prostratin	-	-	1321000	1233800	1293400	1391500	1467300	1750900	1369100	1541500	1466400	1631400	1.07439	1.1569	0.210259	insig
C28H46O4	Secasterone	-	-	75494	161300	32400	64385	31618	14769	45000	18398	17087	14671	1.11611	0.301002	-1.73216	down
C20H30O3	Steviol	-	-	363450	355240	341650	350180	326540	349600	332560	354190	335920	346010	0.262383	0.989189	-0.0156824	insig
C14H21N3O2S	Sumatriptan	-	-	607490	661160	483610	643440	451420	1573500	1580900	1973300	1506300	1462200	1.46022	2.84365	1.50774	up
C24H36O2	Tetracosahexaenoic acid	-	-	21317	12820	9	9	15600	18168	16796	27450	24464	37283	0.820323	2.49545	1.3193	insig
C20H32O5	Thromboxane A2	-	-	21616	20966	8271.1	21878	20483	28919	32405	45598	29139	35844	1.13217	1.8442	0.882991	insig
C28H47NO4S	Tiamulin	-	-	161160	399280	721600	580640	776050	148400	271660	314160	246710	375930	0.795844	0.514209	-0.959572	insig
C15H22O6	Toxin T2 tetrol	-	-	94102	79273	79636	81551	72659	67785	79105	106600	84799	89909	0.254414	1.05151	0.0724661	insig
C21H38O6	Tricaproin	-	-	766760	814860	850530	715010	718930	843730	831260	891160	927200	957290	1.12792	1.1512	0.203138	insig
C31H46O2	Vitamin K	-	-	6697400	7472100	8122300	7564300	7205600	7671600	7857500	9274500	7727100	8152400	0.850461	1.09771	0.134501	insig
C27H44O	Zymosterol	-	-	1317700	1622900	1120000	1431900	1092900	1560000	1733200	1982200	1462800	1555600	1.00291	1.25942	0.332762	insig
C18H24O5S	β-Estradiol 3-sulfate	-	-	22549	26166	24239	23661	23449	26926	20244	23170	31115	29620	0.472653	1.09171	0.126589	insig
C4H8O3	γ-Hydroxybutyric acid	-	-	195900	120830	240120	268850	9	9	341190	198230	120870	77045	0.0509156	0.892983	-0.163296	insig
C11H15N5O5	3'-O-Methylguanosine	-	-	7708700	7636600	7902800	7098400	7483700	9266500	9349300	10724000	8716900	9106300	1.33728	1.2467	0.318117	insig
C8H15N2O9P	5'-Phosphoribosyl-N-formylglycinamide	-	-	833550	803560	1707500	1452700	1813100	2080600	1423300	1498100	1257600	1151500	0.398746	1.12113	0.164948	insig
C15H17N5O5	N-(2-Furanylmethyl)adenosine	-	-	1150900	1106200	1408600	1101500	1263300	859800	838210	755390	706270	637890	1.38349	0.629726	-0.667205	insig
C14H23N6O3S	S-Adenosylmethioninamine	-	-	9	9	36530	44241	35431	25977	38144	42941	33139	54401	0.764201	1.67443	0.743668	insig
C10H13N4O7PS	Thioinosinic acid	-	-	399030	193860	207640	231850	161070	101120	118460	123650	216540	229930	0.820005	0.661695	-0.595762	insig
C5H9NO3	(2S)-2-Amino-5-oxopentanoic acid	-	-	2716400	5005600	3886400	4035600	4213900	3499800	2252600	3794000	3052700	1129500	0.813799	0.691342	-0.532529	insig
C7H10O5	(2S)-2-Isopropyl-3-oxosuccinate	-	-	92469	97685	58161	69087	49423	111360	100670	136020	96176	108310	1.09145	1.50627	0.590976	insig
C16H30O4	2,2,4-Trimethyl-1,3-pentanediol diisobutyrate	-	-	19015	21053	9	12957	17032	16139	9	10840	15246	5022.9	0.0824595	0.674463	-0.56819	insig
C8H15NO2S	2-Amino-3-(3-methylbut-2-enylthio)propionic acid	-	-	106270	118750	123530	108020	113980	113320	117300	114020	125890	111600	0.290938	1.0203	0.028988	insig
C6H9N2O5P	3-(Imidazol-4-yl)-2-oxopropyl dihydrogen phosphate	-	-	125580	118820	107810	130890	127260	100950	103250	110290	86550	98866	1.20798	0.819035	-0.288004	insig
C10H20O3	3-Hydroxycapric acid	-	-	41934	38207	38544	37202	32520	47364	45785	39853	32133	40678	0.510461	1.09239	0.127482	insig
C8H8O6	4-Fumarylacetoacetic acid	-	-	3366400	3569700	3529800	2854300	3343100	2343500	2700200	2855600	2542100	2441100	1.31482	0.773106	-0.371262	insig
C13H26O3	4-Oxatetradecanoic acid	-	-	638990	735180	561220	707250	544330	388040	386800	505700	358390	360220	1.34201	0.627289	-0.672799	insig
C8H15NO3	Acetylleucine	-	-	390390	378350	397500	374780	423500	459940	432570	450210	398860	411620	1.03489	1.09604	0.132305	insig
C14H26N4O6	Ala Glu Lys	-	-	2692800	2678600	2538900	2044000	2475300	1422100	1450400	1779700	1250600	1349700	1.40734	0.583486	-0.77723	insig
C13H21N3O6	Ala Pro Glu	-	-	114610	125750	107150	96162	39310	23392	42979	48137	28247	9	0.74028	0.295589	-1.75834	insig
C10H19N3O4	Ala Val Gly	-	-	8864200	7849200	7408500	8644200	7542100	7046800	6223300	6153700	5395200	6470700	1.27461	0.776261	-0.365386	insig
C8H16N2O3	Ala-Val	-	-	196800	170600	172980	182330	182370	153720	157500	117730	108360	135520	1.22485	0.743393	-0.427803	insig
C14H24N4O7	Asn Asp Leu	-	-	1121900	1431700	1139400	1182600	1076500	1178100	1202600	1109900	998680	1036100	0.597617	0.928308	-0.107325	insig
C16H29N3O6	Asp Leu Leu	-	-	340920	234920	284680	306610	305530	2331900	2170600	1689900	1684500	1797400	1.49783	6.56927	2.71573	up
C15H28N4O6	Asp Val Lys	-	-	542190	481560	416670	493990	374120	309530	285790	366500	227670	244690	1.28336	0.621252	-0.686748	insig
C15H26N8O4S1	Cys His Arg	-	-	1731700	1815200	1603900	1601100	1544200	984500	1061500	1073700	924540	915350	1.4721	0.597822	-0.742212	insig
C6H14N4O2	D-Arginine	-	-	1390600	1782300	1474300	1539400	1337500	1294500	1297100	1290800	948270	1051500	1.11691	0.781777	-0.355171	insig
C8H16O3	DL-b-Hydroxycaprylic acid	-	-	20269000	19591000	20136000	18007000	19687000	22143000	22565000	21405000	22630000	22878000	1.34035	1.1426	0.192326	insig
C11H22N2O3	DL-Leu-DL-Val	-	-	30539	15248	25805	25259	15593	12176	24994	37754	26074	16939	0.0240874	1.04885	0.0688097	insig
C6H12F2N2O2	Eflornithine	-	-	4248100	2085600	1331400	1299000	2005000	1233500	1659900	1793300	1407900	903670	0.723446	0.637999	-0.648375	insig
C8H15N3O4	Gln-Ala	-	-	4764600	4288000	6192400	5242300	3725100	3787100	1997300	4385400	2449700	1813300	1.08473	0.596091	-0.746395	insig
C16H28N4O8	Glu Glu Lys	-	-	864150	887230	928290	882360	782580	682970	704190	667430	554350	505880	1.30743	0.716939	-0.480078	insig
C11H21N3O5	Glu-Lys	-	-	1420100	1220800	1439800	1216300	1409400	782620	839560	547660	632430	640650	1.41883	0.513378	-0.961906	insig
C29H57N5O12	Gluten exorphin C	-	-	9	9	9	9	9	1733500	1608600	1580000	1141400	1351200	1.50929	164771	17.3301	up
C10H15N5O4	His-Asn	-	-	10223000	6177200	6879800	5238300	4124300	3308700	2793600	2784400	5187900	5488800	0.979825	0.599321	-0.738599	insig
C18H22N4O6	His-Leu-OH	-	-	2578000	2580200	2327200	2657700	2392300	1756400	1819900	1864600	1502900	1545700	1.42095	0.677242	-0.562257	insig
C16H30N4O6	Ile Asp Lys	-	-	510350	578390	551270	466970	565470	359400	482370	403900	351620	448900	1.21231	0.765661	-0.385223	insig
C17H33N5O5	Ile Gln Lys	-	-	1659900	1704400	1111800	1353300	1383500	1526000	1230900	1612700	1531500	1875200	0.392271	1.07811	0.108504	insig
C11H20N2O5	Ile Glu	-	-	7572.8	8654.6	15823	22260	9	124350	107840	280170	100680	102210	1.00745	13.1675	3.71891	up
C4H5NO4	Iminoaspartic acid	-	-	5567800	6558900	5401400	6851000	4420100	3916000	4387700	5428000	3977900	4040300	1.07349	0.755226	-0.40502	insig
C9H18N2O4	Isoleucyl-Serine	-	-	892930	664510	911240	728060	751560	800670	593410	574780	477250	673060	0.951053	0.790003	-0.340069	insig
C20H22N2O7	Isoleucyl-Tyrosine	-	-	425440	450090	377960	446620	312300	282480	276410	322620	282490	259030	1.27765	0.707127	-0.499958	insig
C15H30N6O4S1	Leu Cys Arg	-	-	910260	1078900	960890	1083300	762910	575520	611760	676240	604670	508690	1.37129	0.620667	-0.688109	insig
C17H31N3O6	Leu Leu Glu	-	-	352380	311370	448480	367960	370390	345460	343400	285450	255600	308000	0.938643	0.831042	-0.267006	insig
C19H28N4O5	Leu Phe Asn	-	-	146390	139910	155270	170310	168050	173780	117670	115520	140160	134960	0.763385	0.874553	-0.193383	insig
C11H22N2O3S	Leucyl-Methionine	-	-	72258	86007	64731	77582	56867	149200	142830	219820	155760	176840	1.42063	2.36246	1.24029	up
C9H18N2O4	Leu-Ser	-	-	16042000	15680000	15890000	14996000	15079000	14049000	14651000	13921000	12031000	12366000	1.20609	0.862667	-0.213125	insig
C19H38NO7P	L-Serine, N-(1-oxohexadecyl)-O-phosphono-	-	-	306630	368890	648290	587170	886080	190170	208080	248230	226910	266490	1.23652	0.407528	-1.29503	down
C16H28N4O6	Lys Pro Glu	-	-	636930	371620	575440	453800	627220	870130	823390	815730	582640	787780	1.11583	1.45578	0.541793	insig
C11H21N3O3	Lys-Pro	-	-	5309300	4182900	4053100	4618400	3848000	3736500	2811100	3838900	2432800	3505500	1.08327	0.741642	-0.431205	insig
C17H30N6O4S1	Met His Lys	-	-	3400600	3575600	3338800	3584300	3086400	2307800	2147500	2352300	1882900	2106900	1.44992	0.635676	-0.653637	insig
C7H13NO4	N-Carboxyethyl-γ-aminobutyric acid	-	-	78654	93950	9	9	75578	3105500	4081800	3360700	4187800	3443800	1.14797	73.2458	6.19467	up
C10H18N2O6	Nopalinic acid	-	-	1385600	1924500	3846900	3910100	2597500	886880	1200000	1219600	1024100	388450	1.19375	0.345347	-1.53388	down
C11H19N3O6	Ophthalmic acid	-	-	2055800	2250600	3069900	2808000	2217400	2266400	1745100	2452300	1913500	2302100	0.693665	0.861124	-0.215707	insig
C19H25N3O6	Phe Pro Glu	-	-	2891200	3278800	2696700	3237600	2661800	1354400	1540600	1770200	1469800	1423700	1.46194	0.511895	-0.966079	insig
C15H22N2O3	Phenylalanyl-Isoleucine	-	-	62104	57511	53334	51927	45656	125970	134110	155800	111060	141750	1.4636	2.47176	1.30554	up
C12H16N2O4	Phe-Ser	-	-	6122600	3939500	5382000	3446900	5107200	3088500	2606200	2122500	2185500	2248400	1.32671	0.510501	-0.970015	insig
C13H18N2O4	Phe-Thr	-	-	2831300	3076600	2881500	2935200	2232500	3869300	3048200	4573400	3905600	3803900	1.19123	1.37567	0.460137	insig
C15H26N4O6	Pro Asp Lys	-	-	11766000	10690000	11195000	10582000	9626900	6925900	6917500	5762400	5379800	5517900	1.44139	0.566349	-0.820237	insig
C16H29N5O5	Pro Gln Lys	-	-	8783300	6119000	5445600	7347000	5609300	4597500	7265000	5879700	5024500	5271900	0.674295	0.841894	-0.24829	insig
C14H26N4O5	Pro Ser Lys	-	-	1977200	1952100	1856300	1731600	1593500	1090600	1039000	1236600	1020400	995340	1.45293	0.590727	-0.759436	insig
C9H14N2O5	Pro-Asp	-	-	153420	808090	634130	224190	608770	404910	386710	262760	499250	423770	0.0761544	0.814214	-0.29652	insig
C14H18N2O4	Prolyl-Tyrosine	-	-	448890	340550	269280	284840	174080	149960	133790	308570	339710	379060	0.368542	0.863901	-0.211063	insig
C11H16O5	Propyl propane thiosulfonate	-	-	31190	28582	33234	31644	30087	31468	24989	26054	36384	27981	0.413365	0.949198	-0.0752195	insig
C12H19N3O7S	S-(Formylmethyl)glutathione	-	-	76553	97017	105410	110240	99268	74911	73666	93933	81622	61734	1.01322	0.789919	-0.340223	insig
C23H39N3O8	Sarcodon scabrosus Depsipeptide	-	-	9	9	9	9	9	70363	71779	55270	56511	60005	1.5094	6976.18	12.7682	up
C9H18N2O4	Ser Leu	-	-	318410	359750	326740	347460	305060	400950	396310	455220	386040	457670	1.30689	1.26473	0.33883	insig
C8H16N2O4	Ser Val	-	-	4044700	5288000	5725500	4945700	4091000	4233500	4400700	4169500	3330100	4210500	0.866279	0.844341	-0.244103	insig
C15H28N4O7	Thr Lys Glu	-	-	1115900	1305300	1262600	1124000	1026100	566520	598520	671240	510160	477230	1.45808	0.484011	-1.04689	down
C9H18N2O4	Thr-Val	-	-	7924600	8031300	9664300	9851600	7557000	14215000	8643400	13678000	7469700	8597800	0.586184	1.22253	0.289867	insig
C18H24N4O4	Trp Val Gly	-	-	3621000	3610600	3552800	3541100	3640000	2213600	2061700	2233400	1973000	2032700	1.4973	0.585255	-0.772863	insig
C20H21N3O4	Tryptophyl-Tyrosine	-	-	615550	513380	467590	182510	147500	63091	55947	119530	77162	72326	1.30292	0.201427	-2.31167	down
C19H33NO4	Tumonoic Acid A	-	-	298880	273250	290110	286670	256350	282360	265860	276440	266560	287910	0.302562	0.981406	-0.0270786	insig
C14H18N2O6	Tyr-Glu	-	-	7958600	11907000	6850000	9798300	6597300	24978000	26690000	37787000	27892000	27897000	1.43962	3.36905	1.75234	up
C12H16N2O5	Tyrosyl-Serine	-	-	6661800	6966500	7111500	9373700	6581200	5949000	5153000	6270800	4808800	4467300	1.1735	0.726233	-0.461496	insig
C13H18N2O5	Tyr-Thr	-	-	337820	306670	276190	305590	252760	804330	837840	796250	859950	820520	1.49379	2.78486	1.4776	up
C10H18N2O5	Val Glu	-	-	1936900	1588600	1777100	1795100	1723700	3221200	3226700	3703600	3053000	2651900	1.44388	1.79749	0.845986	insig
C16H32N6O4	Val Val Arg	-	-	1860800	2298800	2138200	2023300	1887500	2023100	1880700	2786300	1925000	1706600	0.0221856	1.01108	0.0158956	insig
C10H20N2O3S	Val-Met	-	-	306310	288520	369070	272350	361210	900400	834050	628920	640550	624720	1.42757	2.27151	1.18365	up
C9H18N2O4	Val-Thr	-	-	76049	57644	174270	191570	295660	160230	53298	152880	111900	75797	0.361171	0.696818	-0.521146	insig
C31H64NO6PS	1-O-Hexadecyl-2-deoxy-2-thio-R-(heptanoyl)-sn-glyceryl-3-phosphocholine	-	-	120120	97254	83350	93609	77109	83678	80359	70151	83684	72528	0.910563	0.828098	-0.272127	insig
C22H37NO3	20-Hydroxy-N-(2-hydroxyethyl)-5Z,8Z,11Z,14Z-eicosatetraenamide	-	-	7814.7	10608	8119.6	15446	20387	6973.1	13227	18166	14797	12997	0.191172	1.06068	0.0849866	insig
C20H41NO2	D-erythro-Sphingosine C-20	-	-	186580	400180	205790	198160	353980	165310	306710	154150	294710	120860	0.555679	0.774706	-0.368278	insig
C12H21N	Memantine	-	-	3157800	3180500	3271500	3371800	3634700	3234100	3338900	3426700	3485600	3268400	0.183544	1.00827	0.0118806	insig
C15H14N4O	Nevirapine	-	-	743050	551840	270510	555110	452120	419070	248940	627970	610970	818100	0.0745237	1.05925	0.0830387	insig
C18H39N	n-Octadecylamine	-	-	17595000	17013000	17304000	16850000	15962000	17234000	16179000	16873000	17148000	17612000	0.0910402	1.0038	0.00547268	insig
C12H16O11S	[3,5-dihydroxy-2-(hydroxymethyl)-6-(2,4,6-trihydroxyphenyl)oxan-4-yl]oxidanesulfonic acid	-	-	111110	92446	92179	72913	107510	74965	64426	47290	106360	89927	0.715364	0.804288	-0.314217	insig
C10H18O9	1,4-D-Xylobiose	-	-	4228800	3899200	3985800	3911200	3547900	6491500	6609800	8024800	6253900	6693700	1.4553	1.74086	0.799801	insig
C8H15NO6	2-Acetamido-2-deoxy-beta-D-glucopyranose	-	-	2160000	2742400	2568000	3760900	2723000	1368200	1282900	2014200	1225400	1006500	1.31032	0.494271	-1.01663	down
C19H28O10	2-Phenylethyl 6-O-pentopyranosylhexopyranoside	-	-	475430	498290	447160	461040	382250	438110	406340	488950	319570	403950	0.613876	0.908465	-0.138497	insig
C21H16ClF3N4O3	2-Pyridinecarboxamide, 4-[4-[[[[4-chloro-3-(trifluoromethyl)phenyl]amino]carbonyl]amino]phenoxy]-N-methyl-	-	-	1344900	1384500	1279200	1357900	1262100	1286600	1369400	1475500	1402000	1574000	0.794987	1.07225	0.100638	insig
C22H19ClN4O3	3-Chloro-N'-(3-pyridin-4-ylpropanoyl)-6H-benzo[b][1,4]benzoxazepine-5-carbohydrazide;hydrochloride	-	-	4097600	3778900	3820800	3674800	3528200	3532400	3628800	3408300	3363100	3674600	0.969023	0.931583	-0.102244	insig
C3H6O2	3-Hydroxypropanal	-	-	19614000	19889000	18412000	19011000	18536000	19334000	19233000	19475000	18733000	19917000	0.362622	1.01288	0.01847	insig
C9H9NO2	4-Oxo-4-(3-pyridyl)butanal	-	-	313370	311940	334440	287910	307820	328810	293200	271250	323680	318670	0.173726	0.987226	-0.018548	insig
C18H28O4	5-O-Methylembelin	-	-	225220	59090	84272	203170	193070	126180	201800	244350	139530	75414	0.13973	1.02936	0.0417418	insig
C19H22FN3O	Azaperone	-	-	1430200	1208600	1408000	1429200	1419400	875840	809180	653370	551780	510030	1.38693	0.493111	-1.02001	down
C18H37N5O10	Bekanamycin	-	-	32686	46638	81653	55050	115430	32953	25784	39408	31336	32267	1.04502	0.487991	-1.03507	down
C19H18N4O8	Bispyribac	-	-	6921.6	9312.5	10920	4805.8	11196	34662	32198	43645	30331	33987	1.42614	4.05096	2.01827	up
C6H14NO8P	D-Glucosamine 1-phosphate	-	-	370220	467830	384680	540790	199370	216250	226540	294360	132060	173760	1.07937	0.531344	-0.912282	insig
C6H11O10P	D-Glucuronic acid 1-phosphate	-	-	679930	829460	623080	785860	503420	605390	446550	490740	480120	449070	1.10767	0.722399	-0.469131	insig
C17H26O4	Embelin	-	-	4419000	6852200	3171200	4087200	2519900	2033200	3168400	1697700	1728500	1870000	1.15441	0.49872	-1.0037	down
C6H13O8P	Fucose 1-phosphate	-	-	987020	1163700	2158200	2177800	1730200	422680	1088700	472720	796050	1278400	1.0459	0.493926	-1.01763	down
C14H30O8	Heptaethylene glycol	-	-	1752800	1683700	1037800	1267000	1408100	1559000	1122700	1575600	1603900	1876600	0.345004	1.0823	0.114101	insig
C12H26O7	Hexaethylene glycol	-	-	1510000	1494100	1086100	1220600	1360200	1347400	1250600	1804500	1567700	1423200	0.563039	1.10829	0.148335	insig
C17H36O2	Hexanal hexyl isoamyl acetal	-	-	323790	308180	329010	310270	326980	366780	421610	399530	443590	520760	1.30583	1.34666	0.429384	insig
C11H14O	Isovalerophenone	-	-	25596000	26263000	23905000	22634000	26108000	22072000	22323000	23472000	28251000	27060000	0.128579	0.989334	-0.0154707	insig
C7H14O6	L-Quebrachitol	-	-	12372000	10879000	10103000	12354000	9390300	6758800	7755300	8989300	5279700	6587900	1.27028	0.641962	-0.639441	insig
C11H19NO8	N-Acetyl-Muramic Acid	-	-	52493	62072	67813	62174	66900	27379	28693	51693	59616	57468	0.904696	0.721938	-0.470053	insig
C7H16O13P2	Sedoheptulose 1,7-bisphosphate	-	-	542080	413690	329850	296300	272420	204140	274460	183170	230050	214630	1.18054	0.596681	-0.744968	insig
C16H25NO9	Simmondsin	-	-	1441100	1731200	1264700	1873800	1337800	445390	462450	760080	455130	598510	1.42745	0.355825	-1.49076	down
C17H24ClNO4	Tepraloxydim	-	-	297230	347820	322970	342720	328220	315060	301370	344590	333810	347610	0.0282229	1.00212	0.00306002	insig
C9H20O5	Tetraethylene glycol monomethyl ether	-	-	91781	78128	49306	65635	80504	60121	51062	69060	41802	74177	0.665409	0.810781	-0.302616	insig
C12H20O2	(3R,3aR,7aS)-3-Butylhexahydro-1(3H)-isobenzofuranone	-	-	209710	190010	189610	184410	195360	201850	201430	189330	202310	194440	0.431982	1.02091	0.02985	insig
C12H15NO2	1-(2,3-Dihydro-1H-pyrrolizin-5-yl)-1,4-pentanedione	-	-	12413000	12217000	12922000	13275000	12460000	13118000	12565000	13163000	12840000	13572000	0.736739	1.03114	0.0442456	insig
C14H16ClN3O	1-[(5-Chloro-1H-indol-2-yl)carbonyl]-4-methylpiperazine	-	-	6360000	7384100	5307900	6520000	4513200	15948000	14293000	19542000	15450000	15542000	1.44699	2.68487	1.42485	up
C24H23Cl3N4O	12-Chloro-3-(2,4-dichlorophenyl)-N-piperidin-1-yl-3,4-diazatricyclo[8.4.0.02,6]tetradeca-1(10),2(6),4,11,13-pentaene-5-carboxamide	-	-	42741	44456	49301	56508	49565	51049	49543	60410	63308	60803	0.965325	1.17538	0.233127	insig
C16H20N6O	1-Piperidinepropanenitrile, 4-methyl-3-(methyl-7H-pyrrolo[2,3-d]pyrimidin-4-ylamino)-β-oxo-, (3R,4R)-	-	-	6037400	6311100	7186200	6916400	7136200	7055900	6659800	7586200	7141100	7494700	0.766883	1.06998	0.0975823	insig
C5H9NO	1-Pyrrolidinecarboxaldehyde	-	-	25996000	26260000	26659000	25711000	25775000	26664000	25859000	26275000	26748000	27276000	0.753499	1.01857	0.0265392	insig
C10H8ClNO2	2-(4-Chloro-1H-indol-3-yl)acetic acid	-	-	2946700	2496400	2237000	2121900	1920600	2271100	2283700	2206500	2272000	2085800	0.309777	0.948518	-0.0762526	insig
C10H9N3	2,2'-Bipyridylamine	-	-	7483500	7511700	8647200	7541600	7454700	6708400	6561500	8161600	6760600	7214800	0.827777	0.916358	-0.126016	insig
C23H13Cl2N3O2	2-Propenamide, 2-cyano-3-[5-(2,5-dichlorophenyl)-2-furanyl]-N-5-quinolinyl-	-	-	38056	66134	38591	36645	26344	71177	60846	58767	47686	58247	0.983751	1.44201	0.528084	insig
C20H14N2O5	4,5-Diaminofluorescein	-	-	1873500	1683800	1519700	1510900	1327100	1471900	1339100	1318300	1243500	1286400	1.03167	0.841339	-0.24924	insig
C6H9N3O	4-Amino-2-methyl-5-pyrimidinemethanol	-	-	1245300	1214200	1214600	961760	861050	1490100	547560	841680	955600	756050	0.610794	0.835195	-0.259816	insig
C9H7NO	4-Hydroxyquinoline	-	-	11433000	9431300	9759600	9295700	10167000	10122000	9511600	9537600	9687000	9448800	0.43191	0.96447	-0.0521924	insig
C19H32O4	5-(Tetradecyloxy)-2-furoic acid	-	-	6225.9	8674.2	16029	14680	18944	6629.9	6173	10636	7015.3	8626	0.839187	0.605396	-0.724049	insig
C8H10N4O4	5-Acetylamino-6-formylamino-3-methyluracil	-	-	9	9	9	9	9	1329800	1264000	1081100	1005800	1110900	1.50951	128702	16.9737	up
C13H18N4O6	6,7-Dimethyl-8-(D-ribityl)lumazine	-	-	2848800	3135000	2732100	2631800	2417500	422320	377500	422930	476490	483210	1.50375	0.158548	-2.65701	down
C21H19ClN4O2	6-Chloro-5-methyl-N-(6-((2-methylpyridin-3-yl)oxy)pyridin-3-yl)indoline-1-carboxamide dihydrochloride	-	-	2663800	2490600	2431200	2289700	2194700	2462500	2202900	2164700	2272100	2272000	0.694506	0.942353	-0.0856606	insig
C26H40O2	6H-Dibenzo[b,d]pyran, 3-(1,1-dimethylheptyl)-6a,7,10,10a-tetrahydro-1-methoxy-6,6,9-trimethyl-, (6aR,10aR)-	-	-	53457	47588	39913	43411	32397	313830	321350	296150	242810	269220	1.49132	6.65861	2.73522	up
C34H31NO7	Acrimarine I	-	-	246170	330130	566850	473420	701010	140170	157050	193670	165970	183600	1.29983	0.362646	-1.46337	down
C35H33NO8	Acrimarine J	-	-	21145	31203	48788	44935	60092	13587	16164	15691	13334	16950	1.30581	0.367311	-1.44492	down
C4H2N2O4	Alloxan	-	-	2608000	2327600	2357200	1612700	1436200	1293300	1631700	1487000	2464400	1865200	0.532535	0.845277	-0.242504	insig
C17H13ClN4	Alprazolam	-	-	15252000	14929000	15631000	15465000	14781000	15566000	15612000	15632000	14886000	16098000	0.657133	1.02282	0.0325589	insig
C9H13BrN2O2	Bromacil	-	-	129490	186860	129890	161500	109530	178080	199030	162930	154750	173070	0.854425	1.20995	0.274946	insig
C12H16N2O	Bufotenine	-	-	5934500	6407500	5510200	6418900	5299000	7259700	6732100	8755800	6424000	6365600	1.00255	1.2018	0.265191	insig
C12H18O4	Butopyronoxyl	-	-	241590	463910	320950	391460	329350	143510	186330	189220	178900	188310	1.34625	0.507234	-0.979276	insig
C29H37N3O6	Calcimycin	-	-	4422.8	4621.7	7156	6863.6	8612.8	27649	18915	28836	18446	18954	1.4233	3.56095	1.83226	up
C19H21ClN2O2S	Capsazepine	-	-	494110	428800	442400	408880	408520	356890	333630	327420	320790	290770	1.37115	0.746549	-0.421691	insig
C21H37N	Cetylpyridinium	-	-	576800	651610	559650	1597200	12409000	758500	1742300	1241400	3366700	1199800	0.0974106	0.526058	-0.926706	insig
C20H27N5O2	Cilostazol	-	-	147290	136990	139980	131550	138750	126560	161330	111500	104040	103040	0.801377	0.873172	-0.195663	insig
C18H19ClN4O	Clozapine N-oxide	-	-	272760	427660	423930	668340	477860	108790	126550	196130	163570	160550	1.36724	0.332778	-1.58737	down
C30H23N5O	Dactolisib	-	-	793830	777650	795830	805140	830080	796570	810640	836550	843050	903930	0.844114	1.04702	0.0662928	insig
C14H10N4O5	Dantrolene	-	-	167260	167040	178730	196480	172460	114400	116040	115680	94366	104930	1.44785	0.618407	-0.693373	insig
C18H21ClN2	desmethylclomipramine	-	-	3232700	3061100	3006500	2865300	3106000	3179700	3202500	2800300	2846000	2912400	0.344451	0.978345	-0.0315842	insig
C6H8O7	D-Glucaro-1,4-lactone	-	-	3850	4786	4740.3	5635	4244.3	5296.8	4800.5	3558.3	4686.1	5415.4	0.11097	1.02156	0.0307806	insig
C14H13NO2	Flindersine	-	-	134240	138990	144850	146800	134620	135480	146110	146720	150000	142100	0.567678	1.02989	0.0424942	insig
C17H19ClN2OS	hydroxychlorpromazine	-	-	144740	109330	111830	85133	93110	110140	99878	109450	119940	116520	0.190377	1.02166	0.0309122	insig
C17H22N4O	Minaprine	-	-	1063100	1063000	985060	885770	935900	1213900	1092000	812530	734780	793020	0.388241	0.941899	-0.086355	insig
C9H17NOS	Molinate	-	-	14941000	15340000	14308000	15339000	13724000	14730000	13144000	14749000	14716000	15355000	0.210039	0.986993	-0.0188884	insig
C22H25F2NO4	Nebivolol	-	-	119900	142550	138300	138850	135770	98543	103950	141640	140890	138190	0.533131	0.922773	-0.115953	insig
C16H20N2	Pheniramine	-	-	31001	30540	16371	14535	13605	208530	211560	155880	227460	164180	1.4623	9.12392	3.18965	up
C12H17N2O4P	Psilocybine	-	-	3414400	2843100	3213200	3442800	2235800	2720600	3212800	3720100	2814400	3013900	0.13848	1.02195	0.0313221	insig
C5H4N2O2	Pyrazine-2-carboxylic acid	-	-	2632600	2478200	2524500	2494900	2075300	2490700	2644600	2382800	2358800	2694100	0.320659	1.02995	0.042568	insig
C17H12N4	Quinoline, 4-[3-(2-pyridinyl)-1H-pyrazol-4-yl]-	-	-	434680	387310	700910	487040	491040	1036500	1144400	1391100	1022100	1182200	1.41026	2.30961	1.20765	up
C10H6N2OS2	Quinomethionate	-	-	275900	307510	325780	325670	299190	299790	297270	297050	262840	286690	0.722293	0.941065	-0.0876345	insig
C22H28N2O4	Rhynchophylline	-	-	3714500	3592500	4074600	4582400	4287100	4208100	5233100	4330500	4357600	4986700	0.917535	1.14147	0.190892	insig
C15H16N4O6	Riboflavin reduced	-	-	3918000	3997400	3800000	4924100	4257200	3761000	3214600	3807300	2933600	3173200	1.10965	0.808247	-0.307131	insig
C13H22O3	Riesling acetal	-	-	12945000	12821000	13504000	14057000	14441000	12885000	13136000	13094000	13557000	12342000	0.684001	0.959361	-0.0598538	insig
C16H24N2O	Ropinirole	-	-	2894400	2692500	2837300	2679600	2629900	2816400	2774100	2822000	2519700	2746100	0.0925699	0.995966	-0.00583142	insig
C26H30N2O8	Strictosamide	-	-	554690	526830	371860	388690	288000	652150	675440	790380	618540	620940	1.18996	1.57622	0.656465	insig
C19H25N5O4	Terazosin	-	-	54280	52163	60419	58342	54436	60571	61124	57756	50763	49903	0.00997439	1.00171	0.0024588	insig
C14H18O4	Trolox	-	-	295180	288990	178580	223250	191740	202230	193280	196790	205510	200210	0.675305	0.847403	-0.23888	insig
C7H5NOS	4-Hydroxyphenyl thiocyanate	-	-	2351500	2346400	2480400	2298100	2309600	2510500	2525300	2318400	2331200	2593300	0.712093	1.0418	0.0590837	insig
C2H6OS	Dimethyl sulfoxide	-	-	721820000	723680000	721370000	721560000	703080000	746140000	738520000	756350000	713740000	824050000	0.878419	1.05215	0.0733376	insig
C21H20O9S	[(4-{5,14-dihydroxy-3-methoxy-8,17-dioxatetracyclo[8.7.0.0(2),.0(1)(1),(1)]heptadeca-1(10),2(7),3,5,11(16),12,14-heptaen-4-yl}-2-methylbut-2-en-1-yl)oxy]sulfonic acid	-	-	42649	43740	39374	41928	40906	46022	41764	42572	43090	47823	0.835418	1.06076	0.085096	insig
C19H20O8S	{[(3E)-4-{4-[(E)-2-(3,4-dihydroxyphenyl)ethenyl]-2,6-dihydroxyphenyl}-2-methylbut-3-en-1-yl]oxy}sulfonic acid	-	-	77077	48524	42060	39631	43631	44862	37269	39221	41946	29916	0.789941	0.770013	-0.377045	insig
C21H20O10S	{[7-hydroxy-6-(7-hydroxy-4-oxo-4H-chromen-3-yl)-5-methoxy-2-methyl-3,4-dihydro-2H-1-benzopyran-2-yl]methoxy}sulfonic acid	-	-	3942500	3836500	3962800	3806200	3956500	3908100	3945100	4023300	3973200	3978400	0.774244	1.01659	0.0237394	insig
C21H18O12S	{2-[5,7-dihydroxy-2-(3-hydroxyphenyl)-4-oxo-4H-chromen-6-yl]-3-hydroxy-6-methyl-5-oxooxan-4-yl}oxidanesulfonic acid	-	-	732820	827720	635510	647270	525920	559530	619220	685590	647550	696690	0.270719	0.952316	-0.0704882	insig
C20H18O7S	{4-[3-(5-hydroxy-2,2-dimethyl-2H-chromen-6-yl)prop-2-enoyl]phenyl}oxidanesulfonic acid	-	-	839820	889540	835760	809280	853980	844450	853820	859670	931020	886790	0.683414	1.03485	0.0494253	insig
C13H16O3	1-(2-hydroxy-4-methoxyphenyl)-4-methylpent-1-en-3-one	-	-	82434	95908	96433	107220	124940	105180	69625	76185	108260	84941	0.587894	0.876229	-0.190621	insig
C18H18O5	2'-Hydroxy-4,4',6'-trimethoxychalcone	-	-	49793	38713	45851	45834	52257	42166	41343	186330	38059	56880	0.405793	1.56929	0.650111	insig
C17H16O8	3-(4-hydroxy-3,5-dimethoxyphenyl)-1-(2,3,4,6-tetrahydroxyphenyl)prop-2-en-1-one	-	-	23607	31630	32565	37195	20702	40648	29882	30243	33907	27622	0.476045	1.11395	0.15569	insig
C17H14O8	3',4',5,7-Tetrahydroxy-6,8-dimethoxyflavone	-	-	143450	125720	153020	144500	128200	147920	144590	149670	124090	147890	0.281443	1.02773	0.0394627	insig
C12H8O5	4-Hydroxy-8-methoxy-2H-furo[2,3-h]-1-benzopyran-2-one	-	-	664240	642800	641940	630760	625140	640710	638560	674920	621480	634450	0.0298101	1.00164	0.00235689	insig
C22H22N2O7	5a,6-Anhydrotetracycline	-	-	496680	605890	745000	758550	723460	789060	698670	879880	795300	914120	0.947589	1.22449	0.292178	insig
C10H10O5	5-Hydroxyferulate	-	-	3145600	3227500	3248900	3330000	3359200	3462300	3226000	3136600	3480100	3590800	0.618837	1.03584	0.0508017	insig
C9H6O3	6-Hydroxycoumarin	-	-	1403800	1352100	1437100	1438300	1350800	1360400	1407400	1492100	1375600	1447000	0.330837	1.01438	0.0205977	insig
C19H16O5	7-Hydroxywarfarin	-	-	602300	619200	611220	573170	589640	562520	613480	565240	583060	529710	0.821662	0.952756	-0.0698209	insig
C21H22O8	8-[2-(acetyloxy)-1-hydroxypropan-2-yl]-2-oxo-2H,8H,9H-furo[2,3-h]chromen-9-yl(2E)-2-methylbut-2-enoate	-	-	38617	40949	40149	46177	45127	43376	46322	41610	48142	50186	0.81029	1.08822	0.121976	insig
C17H12O6	Aflatoxin B1	-	-	122650	122100	138020	128530	122450	125510	123080	133030	120600	137180	0.134082	1.00892	0.0128049	insig
C9H8O3	Caffeic aldehyde;3,4-Dihydroxycinnamaldehyde;Caffeyl aldehyde	-	-	237810	265070	217810	233030	240260	236260	180670	226520	272250	293700	0.0139255	1.01291	0.0185128	insig
C17H14O5	Coumafuryl	-	-	55630	59907	52764	59103	58399	58599	62441	49865	48939	54015	0.447913	0.958209	-0.0615878	insig
C14H12O3	Desmethoxyyangonin	-	-	84488	100710	104250	112040	103590	103500	79511	111070	97174	89479	0.354975	0.951802	-0.0712674	insig
C25H27NO2	Endoxifen	-	-	246620	239370	217890	230430	220900	863670	803420	889420	708570	702820	1.49685	3.43479	1.78022	up
C21H20O10	Isovitexin	-	-	1390900	1625300	1343100	1554000	1132500	1665700	1726300	1663100	1249300	1536600	0.598573	1.11286	0.154274	insig
C21H20O11	Kaempferol 3-alpha-D-galactoside	-	-	7933700	9884300	10771000	11180000	10428000	9654100	10559000	10871000	11101000	11574000	0.545162	1.07096	0.0989078	insig
C20H22O	Longistylin C	-	-	15682	15717	19046	12248	14103	21388	31418	17118	20120	23264	1.09833	1.47544	0.561147	insig
C32H30O15	Malvidin 3-(6''-p-caffeyglucoside)	-	-	419190	376520	444460	426920	390470	447860	420370	448930	426190	452070	0.865301	1.067	0.0935625	insig
C16H14O5	Melilotocarpan B	-	-	16537000	16308000	16458000	16624000	16323000	16830000	16096000	15679000	16220000	17256000	0.0657042	0.997945	-0.00296737	insig
C13H12N2O2	Ozagrel	-	-	542670	458890	527520	468720	509800	486210	457660	404380	483940	463260	0.8295	0.915397	-0.12753	insig
C47H68O16	Pectenotoxin 7	-	-	12094	29534	86687	60586	125260	5827.4	8341	9062.1	9001.6	8147.7	1.24735	0.128532	-2.9598	down
C25H24O6	Pomiferin	-	-	65590	77483	78562	98819	75667	22082	30715	32383	24159	34549	1.44506	0.363243	-1.46099	down
C21H20O11	Quercitrin; Quercetin 3-O-rhamnoside	-	-	818250	814760	862970	849870	824470	878660	816610	865250	866440	883760	0.827016	1.03367	0.0477708	insig
C26H22O10	Salvianolic acid A	-	-	1111000	898500	906790	857380	849530	792830	755650	841720	711010	781320	1.11163	0.839793	-0.251895	insig
C24H32O7	Schizandrin	-	-	126620000	73533000	69931000	58060000	77281000	65463000	103940000	93792000	87724000	92361000	0.382578	1.09337	0.128783	insig
C23H22O7	Tephrosin	-	-	417850	399250	418510	408500	394100	390650	372130	372120	385670	376280	1.28628	0.930645	-0.103697	insig
C19H14O5	Tetrangomycin	-	-	221380	229450	232680	216100	210940	223430	213460	236110	212260	231480	0.080973	1.00557	0.00801899	insig
C14H22O4	(-)-trans-C75	-	-	34412	40108	43549	40082	45484	49846	35052	29912	37566	43842	0.240041	0.963577	-0.0535282	insig
C18H35NO3	(+)-Prosopinine	-	-	9053	9	9	9	5932.5	261680	277430	278680	250750	252870	1.29613	88.0206	6.45977	up
C15H26O4	(10S)-Juvenile hormone III acid diol	-	-	854110	995430	1301800	935550	887540	769250	1097200	1090500	1363000	1329100	0.46574	1.13562	0.183477	insig
C29H48O2	(24R,24(1)R)-Fucosterol epoxide;(24R,28R)-Fucosterol epoxide;(3beta,24R,28R)-24,28-Epoxystigmast-5-en-3-ol;(24R,24'R)-Fucosterol epoxide	-	-	121420	307920	916920	143090	1212700	80397	449590	429810	1925900	232030	0.0200205	1.15384	0.20644	insig
C7H8O4	(2S,3S)-2,3-Dihydro-2,3-dihydroxybenzoate;(2S,3S)-2,3-Dihydroxy-2,3-dihydroxybenzoate	-	-	12013000	11439000	11097000	12738000	12394000	12521000	11187000	11978000	12686000	13804000	0.496001	1.04181	0.0590861	insig
C21H35NO4S	(5Z,8Z,11Z)-N-Methylsulfonyl-13-(3-pentyloxiran-2-yl)trideca-5,8,11-trienamide	-	-	555790	548680	524130	534720	587300	583970	662230	831150	594250	680880	1.07271	1.21881	0.285472	insig
C18H36O	(E) 9-octadecen-1-ol	-	-	4261900	4591100	6700100	5584300	12839000	2775200	8349700	3576600	29497000	5239800	0.0801486	1.45508	0.541096	insig
C20H34O4	11-deoxy PGF2	-	-	67886	83406	93925	88850	90252	59958	64391	79001	70557	68366	1.08066	0.806641	-0.310002	insig
C16H26O4	12-trans-Hydroxy juvenile hormone III	-	-	1424100	3837500	3229800	4395200	3277800	1215400	1532600	1387200	1597400	1815700	1.15884	0.466971	-1.0986	down
C20H30N2O3	13-(2-Methylcrotonoyl)oxylupanine;13-(2-Methylcrotonoyl)oxylupinine;(+)-13alpha-Tigloyloxylupanine	-	-	95053	75467	89801	85615	80269	102170	89636	88126	77293	73089	0.0451521	1.00964	0.0138423	insig
C16H26O5	13,14-dihydro-15-keto-tetranor PGE2	-	-	57434	37884	52315	52039	35799	41947	47322	39835	66637	43891	0.0743369	1.01767	0.0252712	insig
C19H37NO2	13-Azaprostanoic acid	-	-	2204100	2404900	2125700	2179500	1773900	4990000	4106500	5354900	3829500	4406600	1.44165	2.12269	1.08589	up
C29H33NO11	15-Demethoxy-epsilon-rhodomycin	-	-	653650	799090	1364000	1055300	1386600	325960	425130	380260	403920	429980	1.36512	0.373718	-1.41998	down
C25H35NO4	15-keto-17-phenyl trinor Prostaglandin F2 ethyl amide	-	-	246780	200540	243000	314130	301490	417290	235110	290680	277480	209450	0.295415	1.095	0.130937	insig
C33H34N4O7	15-Oxo-beta-bilirubin	-	-	25106	23045	19939	17737	24729	277140	306660	213000	217710	242790	1.4999	11.3725	3.50748	up
C22H28N2O4	16-Methoxy-2,3-dihydro-3-hydroxytabersonine	-	-	41277	41266	36962	32435	41727	38923	40836	41994	45292	42769	0.710377	1.08338	0.115533	insig
C20H32O6	17-6-keto PGF1	-	-	72173	75680	69710	70500	70291	80162	71844	74532	74030	68654	0.489982	1.03033	0.0431031	insig
C24H33F3O5	17-trifluoromethylphenyl-13,14-dihydro trinor PGF2	-	-	59361	73286	70898	71853	117160	54231	73449	52123	105630	64602	0.356302	0.891677	-0.165407	insig
C18H32O3	18-Oxooleate	-	-	116890	128600	95710	161730	172780	143380	123990	130580	199840	154060	0.454397	1.11268	0.154041	insig
C21H24N2O3	19-Hydroxytabersonine	-	-	80195	82018	70390	81728	68322	269410	262370	318400	199030	248230	1.47833	3.39064	1.76156	up
C16H20O9	1-O-Feruloyl-beta-D-glucose;1-Feruloyl-D-glucose	-	-	1494100	1547200	1307800	1477400	1129500	3116800	3006500	3356200	2789700	3008000	1.46658	2.19626	1.13505	up
C7H6N2O5	2,4-Dinitroanisole	-	-	407760	384590	411880	448740	379890	428200	361620	385480	406260	432200	0.101371	0.990604	-0.0136191	insig
C12H11NO2	2'-Aminobiphenyl-2,3-diol	-	-	589610	594690	589510	591230	537580	597070	567960	541180	536380	584060	0.484106	0.973827	-0.0382625	insig
C9H18O8	2-O-(alpha-D-Glucopyranosyl)glycerol;2-O-alpha-D-Glucosylglycerol	-	-	607440	1205300	949200	892960	1350100	353770	460250	726980	617040	860410	0.991161	0.603087	-0.729562	insig
C14H16N2OS	2-Phenyl-N-(5-propan-2-yl-2-thiazolyl)acetamide	-	-	18353000	20770000	17155000	19992000	14560000	36131000	37831000	48965000	35216000	36485000	1.43066	2.14277	1.09948	up
C13H27NO2	2S-Amino-tridecanoic acid;2S-Amino-tridecanoate;(S)-2-Aminotridecanoic acid	-	-	636360	703210	586420	707820	556550	2978800	3051200	3955600	2866300	2980500	1.49462	4.96257	2.31109	up
C26H34O	3-(2,4-Cyclopentadien-1-ylidene)pregn-4-en-20-one	-	-	1528300	1828400	1895900	1983300	1792900	1772000	2000700	2068000	1885700	1515900	0.152034	1.02365	0.0337177	insig
C29H48O3	3beta-Hydroxy-4beta-methyl-5alpha-cholest-7-ene-4alpha-carboxylate	-	-	13241	18362	34600	23562	46683	11084	10671	13160	8301.8	16480	1.09395	0.437506	-1.19263	down
C27H42O5	3-Dehydro-2-deoxyecdysone	-	-	1542000	2690300	9138200	7121000	14938000	628210	905510	1170200	925910	1269100	1.22092	0.138273	-2.85441	down
C19H28O5S	3-hydroxyandrost-5-en-17-one sulfate	-	-	222470	608640	970900	1161000	1241000	188800	215440	244380	258510	345220	1.12724	0.297894	-1.74713	down
C30H36O2	4,4'-Diapolycopenedial	-	-	1322800	1480700	1967200	1743500	1752900	1825800	1649600	1690100	1422000	1823300	0.149485	1.01738	0.0248617	insig
C29H50O	4,4-Dimethyl-5alpha-cholest-7-en-3beta-ol;4,4-Dimethylcholest-7-ene-3-ol	-	-	32486	120950	238030	61012	478760	65020	286100	141440	793080	70406	0.263154	1.45618	0.542184	insig
C10H11NO5	4-Amino-4-deoxychorismate;ADC	-	-	509450	439030	511490	464840	513880	467650	443290	402950	448090	492790	0.765398	0.924582	-0.113126	insig
C14H21NO11	4-Deoxy-beta-D-gluc-4-enuronosyl-(1,3)-N-acetyl-D-galactosamine	-	-	85556	73268	66722	63537	56101	61960	54858	54388	49915	53300	1.07254	0.794999	-0.330975	insig
C28H45N3O5	4S,5S-antillatoxin A	-	-	62021	62998	87453	60710	68211	72148	80405	68153	61936	56465	0.040333	0.993304	-0.00969291	insig
C21H29N5O2	5-(3-Hydroxy-4-phenylbut-1-en-1-yl)-1-[6-(2H-tetrazol-5-yl)hexyl]pyrrolidin-2-one	-	-	142640	156700	133690	148310	129670	150190	164810	165660	124380	131530	0.224362	1.03595	0.0509528	insig
C19H30O5S	5Androstan-3ol-17-one sulfate	-	-	12342	15638	14694	6539.1	3497.7	3098.6	1661.2	5760	5179.4	4236.1	1.02203	0.378201	-1.40277	down
C23H44N4O15	6'''-Deamino-6'''-hydroxyparomomycin II	-	-	100650	131310	103010	129430	140190	163110	116510	141290	211900	176260	0.964655	1.33821	0.420307	insig
C11H11NO4	6-Hydroxyindolelactate	-	-	9615100	9411200	8978400	8499600	8408700	8961700	8068400	8014800	8619200	8368100	0.862166	0.935858	-0.0956381	insig
C20H36O3	8,9-EE-14(Z)-E	-	-	1464000	1458200	3003400	2374600	3624800	823150	794540	939890	864350	1021200	1.29614	0.37259	-1.42434	down
C18H30O3	8-[(1R,2R)-3-Oxo-2-{(Z)-pent-2-enyl}cyclopentyl]octanoate;OPC-8:0	-	-	21734	27724	31120	27587	20878	24924	24195	22518	29936	26212	0.0259085	0.990251	-0.0141334	insig
C15H20O5	8'-Hydroxyabscisate;8'-Hydroxyabscisic acid	-	-	582260	895150	304340	496340	324390	217440	412030	226450	207580	241760	1.06303	0.501545	-0.99555	insig
C20H12O2	9,10-Dihydroxybenzo[a]pyrene;Benzo[a]pyrene-9,10-diol	-	-	204330	228120	243860	223040	255370	238460	236980	269790	275780	261610	0.912449	1.11076	0.151551	insig
C27H36O	9-cis-10'-Apo-beta-carotenal	-	-	12683	21943	14760	28829	15134	22861	36348	30650	18794	19568	0.762055	1.37357	0.457926	insig
C17H12O8	Aflatoxin-M1-8,9-epoxide	-	-	136040	141490	132370	127770	133860	151820	146920	154080	146050	151510	1.34278	1.11742	0.16017	insig
C12H24N6O4	Ala Arg Ala	-	-	12039	16753	12479	14802	14470	15332	22084	20920	15055	10685	0.507916	1.19184	0.253191	insig
C9H16N4O5	Ala Asn Gly	-	-	1203600	897640	1130000	868900	1254200	1461400	1492000	1145100	1159200	1156900	0.845831	1.19802	0.260651	insig
C13H22N4O7	Ala Glu Gln	-	-	4299300	4217700	3827100	4120400	3778800	4694900	3810300	3941100	4477400	3394200	0.0131841	1.00369	0.0053068	insig
C13H25N3O5	Ala Leu Thr	-	-	603500	731740	730450	853770	600300	657420	745680	1101700	605700	692380	0.255481	1.08044	0.111615	insig
C10H17N3O7	Ala Ser Asp	-	-	21151000	24505000	21288000	25529000	17044000	8028200	8166400	9688600	6522600	8018600	1.46164	0.369115	-1.43786	down
C13H21N5O5	Ala Thr His	-	-	550750	564250	647580	587330	560370	480300	446920	622160	424800	588420	0.780809	0.880534	-0.18355	insig
C19H37N5O6	Ala Thr Ile Lys	-	-	1988000	1897900	1412100	1743900	1537100	1741200	1440900	1830800	1968200	1972600	0.273782	1.04368	0.0616745	insig
C22H32N4O8	Ala Tyr Ile Asp	-	-	1157400	1343300	1082100	1364700	955170	611010	635420	849470	585180	577200	1.3758	0.552001	-0.857257	insig
C16H26N4O9	Ala Val Asp Asp	-	-	115610	121640	150760	197430	138910	192880	130230	179970	151820	113150	0.232632	1.06033	0.0845133	insig
C13H23N3O6	Ala Val Glu	-	-	2948800	3242700	2777400	3394500	2857200	2006600	1889900	1985300	1732200	1730000	1.45074	0.613905	-0.703913	insig
C16H29NO2	Allopumiliotoxin 267A	-	-	47825	42828	42400	47455	59325	45626	61805	56879	38569	38776	0.0158138	1.0076	0.0109187	insig
C15H17N3	Anatalline	-	-	1658300	3396800	1802600	2771400	1848000	431070	953650	521120	740340	860100	1.35958	0.305502	-1.71075	down
C25H48N10O7	Arg Asn Leu Ala Lys	-	-	9418.9	12473	12319	11497	12040	8328.1	8636.6	6303.7	11673	7970.3	1.06021	0.743087	-0.428397	insig
C15H26N8O5	Arg His Ser	-	-	181570	226200	252390	243090	290400	222470	236260	239590	257920	250550	0.148305	1.01101	0.0157948	insig
C16H30N6O6	Arg Ile Asp	-	-	41688	39718	33068	40880	43408	28279	48018	47818	35613	38242	0.0951625	0.996015	-0.00576014	insig
C22H41N7O7	Arg Leu Val Glu	-	-	79896	63722	54959	61366	61432	76063	61492	65767	95893	66017	0.607029	1.13647	0.184555	insig
C15H26N6O6	Arg Pro Asp	-	-	3423300	4031500	4045200	3658700	3715100	4081200	4212500	3757800	3698400	5283000	0.675853	1.1144	0.156263	insig
C19H38N10O6	Arg Thr Ala Arg	-	-	1366800	1338000	1150200	1323500	1063400	1239200	1081100	1186100	1340100	1487800	0.100859	1.0148	0.0212	insig
C22H45N11O6	Arg Thr Lys Arg	-	-	10717000	9454700	11692000	12562000	13576000	13604000	13263000	11099000	14659000	14108000	0.838637	1.15054	0.202305	insig
C18H28N6O6	Arg Tyr Ser	-	-	4884200	5182600	5688200	5723500	5602200	6328100	5249500	6466900	6018700	6095600	0.944379	1.11366	0.155314	insig
C16H30N6O6	Arg Val Glu	-	-	78872	53555	87636	100410	33091	83528	79832	38382	29290	41652	0.482372	0.771244	-0.374741	insig
C13H26N6O4	Arg Val Gly	-	-	904780	1066700	1276200	1177400	2231400	710650	1596800	1263000	2029400	801410	0.13441	0.961658	-0.0564036	insig
C14H28N6O5	Arg Val Ser	-	-	256420	277130	267180	323830	356550	293330	193230	281710	318180	335230	0.210065	0.959875	-0.059082	insig
C23H31N5O11	Asn Glu Tyr Glu	-	-	24702	35980	78252	56653	81531	15845	17196	10971	18556	13865	1.2996	0.275814	-1.85823	down
C25H40N6O6	Asn Ile Phe Lys	-	-	731860	693210	812470	770520	726350	469950	371490	606450	802170	748770	0.790743	0.803026	-0.316481	insig
C22H29N5O11	Asn Tyr Glu Asp	-	-	3901.9	5029.2	9422.1	5570.9	12638	3062.2	4893.7	3571.2	4091.2	3391.6	0.993604	0.519935	-0.943598	insig
C13H13N3O9	Asn-Asp-OH	-	-	815970	434550	982870	714820	1552100	362450	290040	338700	369880	338950	1.24119	0.377756	-1.40447	down
C10H19N3O4	Asn-Leu	-	-	495190	474980	473390	454820	463380	416020	390270	422470	327260	366540	1.26688	0.814037	-0.296834	insig
C8H15N3O5	Asn-Thr	-	-	7297300	8187000	8134900	5495900	6281300	4259400	3472400	4198500	4886600	3074500	1.33134	0.561961	-0.831458	insig
C13H15N3O8	Asn-Thr-OH	-	-	15860	15482	14175	12744	14622	15137	15355	11491	13823	14247	0.340495	0.961171	-0.0571355	insig
C13H20N4O9	Asp Gln Asp	-	-	181000	127360	170390	232040	96441	106320	206230	139960	147500	213130	0.0489125	1.00732	0.0105222	insig
C13H23N3O6	Asp Ile Ala	-	-	18367000	21623000	18067000	21223000	15434000	8319400	8892600	12831000	8946600	8755200	1.4045	0.504094	-0.988234	insig
C14H25N3O7	Asp Ile Thr	-	-	4565100	5213400	4751300	5230100	3882800	3084100	3198700	3794300	2800700	3011300	1.34262	0.672051	-0.573357	insig
C15H27N3O6	Asp Ile Val	-	-	487790	412640	484630	379850	400830	338410	324150	304550	259120	272640	1.32757	0.692082	-0.530985	insig
C25H39N7O7	Asp Leu Phe Arg	-	-	102870	140880	246340	193020	260860	79273	88220	101530	92201	89619	1.20831	0.477603	-1.06612	down
C13H23N3O7	Asp Leu Ser	-	-	12819000	14005000	12281000	15289000	10808000	3527600	3706600	5207100	3275300	4095200	1.47198	0.303853	-1.71856	down
C19H33N5O10	Asp Lys Thr Glu	-	-	63336	62104	49344	47017	41080	29245	34217	37561	36105	33597	1.28997	0.649438	-0.622736	insig
C17H22N4O7	Asp Phe Asn	-	-	6129900	6387300	6084700	6619300	4806300	2838300	2887200	3706700	2524500	2971900	1.4347	0.497164	-1.00821	down
C22H33N7O8	Asp Phe Ser Arg	-	-	603510	776200	1168000	1085800	1404100	441430	439730	561580	480980	545600	1.24744	0.490177	-1.02863	down
C14H23N3O8	Asp Val Glu	-	-	4035100	4752200	3443000	4991100	3707500	2516900	2455600	3712000	2432600	2470600	1.23944	0.649231	-0.623195	insig
C10H18N2O5	Asp-Ile	-	-	925580	760360	964810	920670	750400	1326300	1275200	1465100	1196100	1209300	1.37426	1.49752	0.582573	insig
C48H72O14	Avermectin A1b;Avermectin A1a, 25-de(1-methylpropyl)-25-(1-methylethyl)-	-	-	6639.6	19098	51055	38399	65835	2832.2	4344.1	3399.4	3123	3417.9	1.31189	0.094553	-3.40273	down
C33H48O9	Avermectin B2b aglycone	-	-	817510	1336600	629240	1025800	1014500	1219600	1406700	1320500	1069000	1277700	0.919029	1.30472	0.383737	insig
C31H25N3O7	benzyl 4-(1,3-dioxoisoindolin-2-yl)-2',2'-dimethyl-3',5-dioxo-2',3',4,5-tetrahydro-3H-spiro[furan-2,9'-imidazo[1,2-a]indole]-1'(9a'H)-carboxylate	-	-	470830	749280	700370	844000	493570	296710	286580	437880	270290	304880	1.31184	0.489968	-1.02924	down
C27H35NO4	beta-Paxitriol;10beta-Hydroxypaxilline	-	-	210940	294710	463420	450490	588950	136720	167350	210020	200600	208850	1.18268	0.459813	-1.12088	down
C21H41N5O12	Butirosin B	-	-	275010	320070	665720	492260	792110	197050	229610	230690	203820	262230	1.17185	0.441385	-1.17989	down
C34H34N4O5	C-13(2)-Carboxypyropheophorbide a;C-13(2)-Carboxylpyropheophorbide a	-	-	57400	73747	135330	81706	152600	44438	45388	45025	37716	51530	1.21331	0.447493	-1.16006	down
C28H46O	Campest-4-en-3-one;(24R)-Ergost-4-en-3-one	-	-	17122	17156	16009	14477	13960	22993	8489.5	16032	11264	14799	0.35852	0.934626	-0.0975389	insig
C8H16N2OS2	Carbamorph	-	-	1950400	1978000	1986700	1734500	1899300	1728200	1830200	1771200	1705800	1799200	1.06602	0.925196	-0.11217	insig
C12H20O11	Cellobiono-1,5-lactone;Cellobiose-1,5-lactone;Cellobionolactone	-	-	122450	117570	140150	144290	138290	96768	90431	112230	121660	122910	1.03894	0.820821	-0.284861	insig
C33H56O6	Cholesteryl-beta-D-glucoside	-	-	12464000	12066000	12052000	11969000	12101000	12932000	12700000	12440000	12918000	13227000	1.29091	1.05878	0.0824	insig
C20H30O8	Cinncassiol E	-	-	146800	175210	142320	141570	147000	207550	234420	164920	135550	146100	0.62848	1.18016	0.238978	insig
C9H12O4	cis-3-(Carboxy-ethyl)-3,5-cyclo-hexadiene-1,2-diol;cis-3-(2-Carboxy-ethyl)-3,5-cyclo-hexadiene-1,2-diol;3-(cis-5,6-Dihydroxycyclohexa-1,3-dien-1-yl)propanoate	-	-	2378600	2470400	2219900	2345700	1961600	4831200	4959300	5709500	4345000	4580400	1.46785	2.14706	1.10236	up
C36H38N4O8	Coproporphyrin I	-	-	3983.2	9	12422	8192.7	16388	25106	15018	42485	16086	20919	0.766407	2.91778	1.54487	insig
C17H23N3O6S1	Cys Glu Phe	-	-	98441	79188	69937	64583	47799	183820	189330	350810	467890	448180	1.37112	4.5563	2.18786	up
C12H19N5O4S1	Cys His Ala	-	-	24431	48451	29363	37597	48220	8760.3	8306.1	16762	11466	14842	1.36102	0.319769	-1.6449	down
C14H19N3O7S	Deacetylcephalosporin C	-	-	302780	322520	341950	378050	379060	328990	282970	354820	283060	336560	0.62167	0.919994	-0.120304	insig
C7H10N2	Desmethyl-betahistine(2-(2-aminoethyl)pyridine)	-	-	15097000	14785000	15054000	14658000	13859000	14761000	13544000	14500000	14610000	15004000	0.323232	0.985923	-0.0204532	insig
C35H44N2O9	Dihydro Isorescinnamine	-	-	3889800	6099100	4858000	5158300	7900300	4599500	5389900	5185700	6905700	7249300	0.234269	1.05105	0.0718325	insig
C6H15N4O6P	D-Lombricine	-	-	39352	43751	39822	34938	36395	167940	166230	161350	130030	135680	1.49217	3.91865	1.97036	up
C9H18N2O4	D-Lysopine;N2-(D-1-Carboxyethyl)-L-lysine;Lysopine	-	-	784980	632300	724780	722400	699300	789290	804910	804250	708000	733740	0.793393	1.07757	0.107778	insig
C22H42O4	Docosanedioate	-	-	17362	10681	14929	27950	10819	12265	15190	43012	19350	10986	0.248311	1.2332	0.302407	insig
C16H17N3O4S2	E3040 sulfate	-	-	12664	9959.7	10578	7420	7859.3	6796.1	6498.1	8254.6	7761.5	8712.2	0.892484	0.784276	-0.350566	insig
C16H28N4O11	Gal1-3GlcNAcSp	-	-	39057	49103	43353	46734	38737	46814	39651	48213	50097	51836	0.629998	1.09045	0.124928	insig
C28H48N4O21	Galb1-4GlcNAcb1-3Galb1-4Glcb-Sp	-	-	774090	986730	1044600	1362000	900890	1545100	1634800	1599600	1204500	1022700	0.991412	1.38245	0.46723	insig
C8H14N2O5	gamma-L-Glutamyl-D-alanine;L-gamma-Glutamyl-D-alanine	-	-	476030	494700	459190	442390	417160	458010	413630	431490	453330	493010	0.232697	0.982529	-0.0254285	insig
C17H33N3O11	Gentamicin A2	-	-	470940	98460	216380	135850	92310	233080	114920	198200	325090	111230	0.123952	0.969012	-0.0454136	insig
C20H33N5O10	Gln Asp Leu Glu	-	-	1943600	2354700	3833000	3217400	4300800	1237200	1294200	1567900	1431100	1541600	1.29907	0.451899	-1.14593	down
C25H41N9O12	Gln Gln Gln Glu Gln	-	-	7606400	8796200	8947300	8997900	9673900	9327800	9674200	8254700	9650400	9510800	0.558284	1.05443	0.0764664	insig
C26H38N10O6	Gln His Phe Arg	-	-	212890	228970	235050	280150	200060	265690	225120	290700	204030	210040	0.172461	1.03324	0.0471722	insig
C14H24N4O8	Gln Thr Glu	-	-	230510	209770	162610	287740	123660	247320	267470	300190	220430	268630	0.825407	1.28567	0.362518	insig
C19H26N4O8	Gln Tyr Glu	-	-	1457800	1549200	1349100	1750700	1334300	1083000	1179100	1910200	997140	1028200	0.757041	0.832893	-0.263797	insig
C12H19N3O8S1	Glu Cys Asp	-	-	1707300	1498700	1255800	948120	730510	1162400	1065200	1760300	2104800	2424500	0.674436	1.38707	0.47204	insig
C24H42N6O10S	Glu Cys Glu Val Lys	-	-	280350	209320	237800	206090	209410	254060	236550	228760	158920	235970	0.166744	0.974881	-0.0367016	insig
C15H24N4O9	Glu Gln Glu	-	-	1766300	1901200	1694200	1657900	1553200	1256400	1329900	1384800	1236600	1240600	1.41136	0.752181	-0.410848	insig
C19H25N3O8	Glu Phe Glu	-	-	1346800	1658400	1270700	1601400	1025000	4242600	3930800	5720600	4553100	4665400	1.46145	3.34852	1.74352	up
C24H36N6O9	Glu Tyr Asn Lys	-	-	3537400	4484300	3938000	4357800	2902200	1870000	1655900	1475000	1335800	1486800	1.44608	0.407056	-1.2967	down
C24H35N5O10	Glu Tyr Asp Lys	-	-	42417	59130	76065	52886	55803	182410	149560	237070	121550	132680	1.38979	2.87554	1.52383	up
C15H26N4O7	Glu Val Gln	-	-	1923600	2213300	1694700	1898200	1897900	1224900	1201900	1602100	1348400	1173500	1.34562	0.680412	-0.55552	insig
C20H33N5O10	Glu Val Gln Glu	-	-	16016	13440	9	6184.2	9442.4	34430	40424	26073	30397	27000	0.803614	3.51116	1.81195	insig
C11H22N6O4	Gly Arg Ala	-	-	69068	106090	95936	138450	96910	31505	30341	48255	34869	31447	1.41151	0.348338	-1.52144	down
C8H15N3O5	Gly Gly Thr	-	-	19281000	19902000	21503000	20447000	19553000	17530000	18567000	20588000	17413000	18983000	0.94034	0.924468	-0.113304	insig
C12H21N3O6	Gly Ile Asp	-	-	6675100	7239300	6010800	8299500	5673300	5263900	5613800	7666600	5766000	6681100	0.479689	0.914255	-0.129332	insig
C28H46N8O6	Gly Leu Arg Val Phe	-	-	1260100	1332300	1191300	1226400	966360	1151900	1021700	1160600	1354900	1402900	0.114704	1.01933	0.0276247	insig
C19H27N5O4	Gly Lys Trp	-	-	144550	118320	229430	180930	227440	225050	226260	193840	79677	262570	0.11047	1.09629	0.132632	insig
C15H19N3O6	Gly Phe Asp	-	-	584620	477510	584750	491690	489520	528400	408220	503000	380220	381340	0.928504	0.837559	-0.255738	insig
C13H24N6O4	Gly Pro Arg	-	-	11189000	8964700	9552100	11412000	6976700	8262000	11282000	10189000	8437700	12428000	0.229905	1.05207	0.0732284	insig
C28H42O7	Hemibrevetoxin B	-	-	35229	20515	97364	52587	102140	144800	70706	145630	71139	70299	0.785202	1.63261	0.707179	insig
C9H16N3O2	Hercynine;Nalpha,Nalpha,Nalpha-Trimethyl-L-histidine	-	-	95624	27762	70457	118130	83132	74995	63255	94254	74779	44480	0.0603175	0.890303	-0.167632	insig
C16H26N6O5	His Gln Val	-	-	2176500	2113100	2158600	1913300	1997200	2163000	1958900	2079800	2004900	1995500	0.269591	0.984882	-0.0219768	insig
C27H35N9O7	His His Ala Ala Tyr	-	-	535140	527720	499090	485810	417560	312800	329150	441690	295510	280930	1.28572	0.673373	-0.570522	insig
C24H44N10O5	His Ile Lys Arg	-	-	522350	455450	475640	450610	420100	508730	486360	470710	508290	506720	0.782307	1.06741	0.0941081	insig
C16H26N6O6	His Lys Asp	-	-	228560	347930	252560	295250	269840	454470	479940	335460	233270	262160	0.614354	1.26623	0.340538	insig
C15H21N5O6	His Pro Asp	-	-	1142400	889310	771820	211010	125750	139760	118310	201160	185740	138100	1.00751	0.249362	-2.00368	down
C15H25N5O5	His Ser Leu	-	-	3613500	3858900	3117600	3401400	2560100	2997300	2779800	3674000	2725500	2681800	0.584992	0.897707	-0.155683	insig
C20H24N6O4	His Trp Ala	-	-	30177	26912	24482	12299	7165.7	2127.6	9	9738	7359.3	9	0.96356	0.190456	-2.39247	insig
C25H24N2O6	HoPhe-HoPhe-OH	-	-	5253700	5297200	5695500	5318700	4658600	5322700	4893000	5016800	5321000	5590000	0.0355905	0.996942	-0.00441896	insig
C24H21ClN2O6	HoPhe-Phe4Cl-OH	-	-	109500	123140	100920	121040	104320	128210	114850	154940	121970	117860	0.849581	1.14118	0.19053	insig
C24H22N2O6	HoPhe-Phe-OH	-	-	252170	241870	267650	205290	216580	145320	137350	168790	164640	187520	1.33555	0.678985	-0.558547	insig
C19H28N4O5	Ile Asn Phe	-	-	35202	28001	23276	21237	19877	7346	8573.1	15283	19967	11328	1.19277	0.489816	-1.02969	down
C19H33N5O8	Ile Asn Val Asp	-	-	50583	57159	125440	72664	65808	203920	161460	129700	145970	97919	1.18379	1.98833	0.991554	insig
C15H25N3O8	Ile Asp Glu	-	-	9381500	8809500	7712600	7418200	7123100	3269200	3544900	3376300	2663700	3974300	1.46092	0.416082	-1.26506	down
C26H42N8O6	Ile Gln Phe Arg	-	-	31020	30786	28832	27740	25069	24355	25994	25477	31551	39363	0.046987	1.02296	0.0327444	insig
C16H28N4O7	Ile Glu Gln	-	-	153960	95558	107930	74053	79493	112930	94887	99211	81839	72360	0.286829	0.902607	-0.147829	insig
C21H33N7O8	Ile His Asn Glu	-	-	65725	74694	126340	121400	163690	32970	44326	43063	36386	49787	1.3091	0.374255	-1.41791	down
C23H34N4O9	Ile Thr Tyr Asp	-	-	43288	70163	147480	113250	181920	26416	28167	36041	37793	34485	1.24117	0.292936	-1.77134	down
C27H52N6O7	Ile Thr Val Lys Leu	-	-	624380	627700	541730	646840	515300	4508300	5081600	4939900	4152100	4421700	1.50381	7.81596	2.96642	up
C26H32N4O5	Ile Trp Tyr	-	-	460990	403690	494560	419480	351840	241810	338400	310490	207760	281980	1.26254	0.647924	-0.626104	insig
C22H40N4O7	Ile Val Leu Glu	-	-	8155300	8270200	9152300	7593300	7938700	5385600	5236300	5140900	5272500	5903200	1.46264	0.655282	-0.609813	insig
C16H20N2O6S	Indolylmethyl-desulfoglucosinolate	-	-	52465	72082	33510	46562	26065	17821	30557	22190	17443	25598	1.15019	0.492488	-1.02184	down
C10H10N2OS	Indolylmethylthiohydroximate	-	-	681540	700340	600780	682660	541450	1354300	1374400	1612400	1271500	1317000	1.46614	2.16093	1.11165	up
C9H10O	Isochavicol;t-Anol;trans-Anol;(E)-4-Propenylphenol;(E)-4-Hydroxypropenylbenzene	-	-	14525	11020	12372	14634	11893	15470	12807	12014	12179	12494	0.0905101	1.00807	0.0115944	insig
C16H26O3	Juvenile hormone II acid;(2E,6E)-(10R,11S)-10,11-Epoxy-3,7,11-trimethyltrideca-2,6-dienoic acid;(2E,6E)-(10R,11S)-10,11-Epoxy-3,7,11-trimethyltrideca-2,6-dienoate;(2E,6E)-10,11-Epoxy-3,7,11-trimethyltridecadienoic acid	-	-	885650	951200	969690	849840	907660	1116400	975830	1360600	855970	1076200	0.838399	1.17988	0.238635	insig
C26H25NO3	JWH 210 N-(5-carboxypentyl) metabolite	-	-	102940	139900	162810	147920	172470	103380	92540	101110	96261	93956	1.24612	0.671102	-0.575396	insig
C15H26O3	Kikkanol A	-	-	970650	920050	950500	999930	1017500	938600	991250	996390	1066000	935630	0.256269	1.01425	0.0204146	insig
C10H13NO5	L-Arogenate;L-Arogenic acid;Pretyrosine	-	-	1297600	1345800	1324100	1338400	1448500	1214400	1271400	1349200	1272800	1381300	0.64993	0.960722	-0.0578092	insig
C21H39N9O7	Leu Gln Asn Arg	-	-	27480	24553	21588	19522	15404	136360	173740	139790	129730	152190	1.48622	6.74187	2.75315	up
C16H27N3O8	Leu Glu Glu	-	-	753230	708630	640480	659160	481090	511510	533920	621460	531370	452510	0.919818	0.817485	-0.290735	insig
C25H36N4O9	Leu Glu Phe Glu	-	-	116540	126350	331370	211340	362820	71844	67630	88691	71283	81323	1.24246	0.331561	-1.59265	down
C21H29N5O4	Leu His Phe	-	-	11162000	9604800	10383000	11859000	7327300	7267600	15324000	12560000	8314100	17781000	0.399368	1.21675	0.283039	insig
C22H38N4O9	Leu Ile Glu Glu	-	-	174020	75221	82795	86905	95231	106210	98694	123710	113380	98296	0.328093	1.0508	0.0714829	insig
C29H45N5O8	Leu Leu Ser Pro Tyr	-	-	43572	23265	15545	14085	21144	19184	14582	25433	27690	25943	0.0393276	0.959366	-0.0598467	insig
C23H33N5O8	Leu Phe Asn Asp	-	-	10737	6897.5	8396.3	10949	7726.1	79321	80965	85135	69616	73572	1.49902	8.69257	3.11978	up
C26H47N7O9	Leu Thr Gln Gln Leu	-	-	2596600	1230000	1208600	1102400	1323700	1231700	1601000	1408000	1462600	1442500	0.0256761	0.957715	-0.0623315	insig
C22H37N5O9	Leu Thr Pro Asp Ala	-	-	16120	8428.1	47342	34760	43157	5213.8	9	7638.1	4042.2	6332.2	0.884574	0.155101	-2.68872	insig
C19H34N4O7	Leu Val Ala Glu	-	-	5278400	5593100	4973400	6520200	4357800	3075000	3467700	3831000	2868700	3176100	1.36128	0.614398	-0.702754	insig
C20H37N5O7	Lys Ala Leu Glu	-	-	792340	878040	504850	578570	509190	540810	543430	559330	484600	622770	0.606753	0.843073	-0.24627	insig
C15H27N5O7	Lys Asn Glu	-	-	3788200	3781200	3934000	3973300	3880800	3895300	3829500	3920300	3970500	3949300	0.48192	1.01071	0.0153751	insig
C16H28N4O8	Lys Glu Glu	-	-	1856900	2115600	1862300	2129700	1602900	1515100	1502900	1559400	1281800	1360300	1.27479	0.754594	-0.406228	insig
C20H35N5O10	Lys Glu Thr Glu	-	-	23377	16583	20280	21767	21930	185060	204010	166130	147310	158300	1.50191	8.28204	3.04999	up
C19H33N7O9	Lys Gly Gly Asn Glu	-	-	3726400	4751200	8520300	7321300	10265000	3081900	3058900	3862700	3490600	3626400	1.14101	0.495038	-1.01439	down
C14H24N6O4	Lys Gly His	-	-	29730	13236	37632	23717	26415	17406	28784	13865	22649	29117	0.314971	0.855358	-0.225399	insig
C17H30N6O4S1	Lys His Met	-	-	8232700	8387400	5762600	6414500	6036900	7598800	7028800	8907500	5453500	8601300	0.315703	1.07911	0.109845	insig
C21H38N6O8	Lys Ile Asn Glu	-	-	12842	15298	16354	13174	9916.4	9612.1	8665.5	8698	9434.6	7666.4	1.27894	0.652171	-0.616677	insig
C22H42N6O7	Lys Leu Thr Ala Ala	-	-	84287	87768	83175	87911	80953	732630	651970	701670	551440	702430	1.50538	7.87594	2.97745	up
C32H55N9O8	Lys Lys Lys Gln Tyr	-	-	9	9	9	9	9	1785300	1888900	1709400	1526300	1562600	1.50948	188278	17.5225	up
C16H33N5O5	Lys Lys Thr	-	-	17137000	11625000	11919000	14275000	15057000	6530000	9370100	8314700	15177000	13819000	0.799697	0.760013	-0.395904	insig
C22H33N5O4S1	Lys Met Trp	-	-	681010	816550	643370	741000	554200	158410	113050	247550	159140	195940	1.45018	0.254382	-1.97493	down
C23H35N5O8	Lys Ser Phe Glu	-	-	72497	104160	202810	178500	215180	63355	71084	90149	74511	97213	1.02512	0.512596	-0.964106	insig
C24H45N7O9	Lys Thr Glu Lys Ala	-	-	3855900	2542700	2407800	2254300	2957400	2277100	2393400	2792100	2630700	2759400	0.351019	0.916865	-0.125219	insig
C24H37N5O8	Lys Thr Phe Glu	-	-	557330	785170	1763400	1318200	1953300	554570	706030	637760	669170	801130	0.91355	0.528218	-0.920794	insig
C15H21N3O6	Lys-Abu-OH	-	-	272880	217830	274020	258360	230080	163620	188080	140790	115360	125520	1.3434	0.585212	-0.772969	insig
C17H26N4O6	Lys-Lys-OH	-	-	35535	77062	151810	126470	174400	31345	48129	50056	48952	50754	1.00932	0.405529	-1.30212	down
C14H19N3O7	Lys-Ser-OH	-	-	3576200	2943000	3235000	3589500	2281700	2458000	2719000	3118300	2765400	2686900	0.630098	0.879824	-0.184713	insig
C15H27N5O6S1	Met Gln Gln	-	-	322040	316310	317270	330690	287890	220910	207320	313000	289700	294740	0.908264	0.842123	-0.247897	insig
C12H23N3O4S1	Met Gly Val	-	-	915400	863500	739950	808740	732490	836800	961710	744630	778160	860570	0.244051	1.03	0.0426401	insig
C27H50N6O6S	Met Lys Pro Leu Val	-	-	943870	844870	884060	640170	579250	1274900	510270	735040	572950	946730	0.00855398	1.03794	0.0537228	insig
C30H41N5O8S	Met Ser Phe Thr Phe	-	-	360620	352870	411340	404560	362200	452780	430490	455120	420910	417500	1.21799	1.15078	0.202609	insig
C23H29N3O6S1	Met Tyr Tyr	-	-	217400	272050	371190	312620	371360	104210	100840	115960	101530	102500	1.45309	0.339915	-1.55675	down
C16H18N3S. Cl	Methylene blue;Methylthioninium chloride	-	-	129250	114040	127260	107190	145650	122010	104100	127390	150660	114010	0.0595682	0.991626	-0.0121314	insig
C21H26N2O3	Minovincinine	-	-	113690	144990	125390	142150	126330	141130	124460	143070	172310	143920	0.713611	1.11086	0.151674	insig
C13H21ClN2	Mirasan	-	-	910790	851630	884660	868940	876960	878810	868050	927160	921720	868980	0.450094	1.01633	0.0233698	insig
C27H31N3O5	N-[4-[4-(Hex-5-ynoylamino)benzoyl]phenyl]-N'-hydroxyoctanediamide	-	-	490540	88263	72687	46768	54934	60507	69117	287950	212610	122560	0.2665	0.999405	-0.000858373	insig
C11H11NO	N17-Dimethylindole-3-carboxaldehyde	-	-	5460700	5229300	5193500	5265300	4852800	5429300	5052600	5193700	5410200	5491800	0.455295	1.02215	0.0316104	insig
C18H31NO4	N-3-oxo-tetradecanoyl-L-Homoserine lactone	-	-	108380	120230	106490	115110	90989	283660	299570	325200	266770	270180	1.48409	2.6707	1.41722	up
C6H12N2O3	N-alpha-Acetyl-L-2,4-diaminobutyrate	-	-	93707	123700	126590	146300	105840	98279	84681	99175	156800	90074	0.501273	0.887395	-0.172352	insig
C22H20N2O6	Nap-Abu-OH	-	-	2996700	3781800	4342300	4571300	4583800	4775000	4734000	5248000	4714800	5723600	1.01633	1.24263	0.313394	insig
C23H31N5O6	NBD-FTY720 phenoxy	-	-	109200	160800	284000	201550	310540	97729	107580	84443	72676	94067	1.21776	0.428196	-1.22366	down
C25H43NO7	Neomethymycin	-	-	50423	87659	83691	94103	97366	45670	41647	44625	37870	43115	1.32093	0.51526	-0.956628	insig
C12H23NO	N-methylundec-10-enamide	-	-	3231900	3141900	3264700	3335300	3497000	3172500	3238800	3457900	3411300	3240600	0.083478	1.00305	0.00439912	insig
C19H24N2O2	Norajmaline	-	-	72395	37058	50973	96203	90813	34964	58513	98694	50206	43981	0.391587	0.824189	-0.278952	insig
C15H17NO3	Norbelladine	-	-	639410	904970	751870	955970	692170	1467300	1602900	2220900	1678500	1596800	1.40672	2.17179	1.11889	up
C25H43NO8	Novamethymycin	-	-	97991	109520	79756	106270	71213	106980	110150	145770	111120	107450	0.928696	1.25115	0.32325	insig
C22H34N6O6	Phe Ala Asn Lys	-	-	8446.7	7480.8	12333	5809.4	10059	7035.7	9199.9	8923.3	11235	9173.5	0.184016	1.0326	0.0462783	insig
C24H35N5O8	Phe Asn Ile Glu	-	-	11172	7597.3	8259	6282.3	6613.6	67261	67816	49028	52466	50630	1.485	7.19366	2.84673	up
C26H43N9O6	Phe Gln Arg Lys	-	-	29600	26041	26252	25806	18645	24942	18107	29858	28454	27172	0.0556114	1.01733	0.0247817	insig
C20H26N6O5	Phe His Gln	-	-	211180	156980	161070	144480	146510	745930	741920	691950	679980	725910	1.49515	4.37162	2.12817	up
C19H28N4O6	Phe Lys Asp	-	-	967390	947520	929080	864990	796360	880020	893830	841690	754710	800310	0.768636	0.925693	-0.111395	insig
C25H30N4O9	Phe Ser Tyr Asp	-	-	42013	29736	44379	23484	40659	412040	420940	355020	383930	338000	1.49155	10.5948	3.40528	up
C25H42N8O6	Phe Thr Arg Lys	-	-	22661	30619	34526	43250	48599	3267.6	3708.3	4887.4	3871.7	3455.5	1.48044	0.106819	-3.22676	down
C27H33N5O9	Phe Tyr Asn Glu	-	-	59288	65504	161160	108610	234350	38196	46790	39989	45965	50122	1.15603	0.351499	-1.50841	down
C29H38N4O8	Phe Tyr Leu Glu	-	-	448070	504690	395280	436790	322580	278220	289850	431270	251150	259070	1.07443	0.716311	-0.481343	insig
C26H39N9O5	Phe Val His Arg	-	-	262530	331140	539180	506180	573720	117510	161840	156330	168210	155150	1.37043	0.34303	-1.54359	down
C16H13ClN2O6	Phe4Cl-Gly-OH	-	-	2707400	2586600	2745700	2662300	2538000	2773400	2774000	2831700	2812800	2817000	1.20291	1.05807	0.0814406	insig
C40H52O3	Phoenicoxanthin;Adonirubin	-	-	149910	139860	141630	125110	157590	140880	146820	118850	148100	157110	0.0323674	0.996723	-0.00473526	insig
C6H15NO7P2	Phosphophosphinate	-	-	887610	987800	364800	443900	267570	534570	1023800	452230	900020	921520	0.541498	1.29829	0.376614	insig
C17H26O4	Phytuberin	-	-	10831	9	10403	18893	10500	13290	11860	32471	11731	12052	0.576236	1.60763	0.684936	insig
C22H38N6O9	Pro Ala Asp Lys Thr	-	-	971020	687280	990200	767650	963390	131110	129840	120590	97504	85023	1.49138	0.128796	-2.95684	down
C14H26N6O5	Pro Arg Ser	-	-	1041400	1260300	1103300	1073600	1596800	698490	907770	731530	1408800	893340	0.857126	0.763724	-0.388876	insig
C15H25N3O6	Pro Asp Leu	-	-	8583500	8591000	7650100	8696600	7071900	4583900	4471800	4966100	4439300	5116300	1.46233	0.580823	-0.78383	insig
C27H49N9O8	Pro Glu Arg Val Lys	-	-	9	9	9	9	9	1512100	1499200	1457400	1180800	1218500	1.5094	152622	17.2196	up
C12H21N3O4	Pro Gly Val	-	-	1526000	1535600	1333500	1552000	1208400	1163700	1072800	1313500	1088700	1063800	1.18878	0.796939	-0.327458	insig
C15H25N3O6S1	Pro Met Glu	-	-	2414500	2720600	2275800	2322100	1982900	2214800	1895500	2622200	1909900	1998900	0.625409	0.908278	-0.138793	insig
C19H27N3O5S1	Pro Met Tyr	-	-	178040	110850	77982	34684	11382	8000.3	12123	20501	13601	11344	1.1136	0.158787	-2.65483	down
C12H19N3O7	Pro Ser Asp	-	-	17195000	24074000	20500000	18993000	17711000	18093000	14780000	21661000	17176000	14799000	0.694899	0.878505	-0.186878	insig
C12H21N3O6	Pro Thr Ser	-	-	9457200	11367000	12089000	10095000	10736000	5230600	4297200	5182200	5739800	4544100	1.46669	0.465053	-1.10453	down
C18H24N4O6	Pro Tyr Asn	-	-	3535400	3837300	3702600	3759200	3462600	3561500	3390600	3498800	3535500	3312000	0.979817	0.945418	-0.0809764	insig
C23H39N5O8	Pro Val Ala Glu Val	-	-	38221	36097	27977	19386	42046	438560	434310	325770	357050	344840	1.48664	11.6079	3.53704	up
C11H15N5O5	Psicofuranine;Angustmycin C	-	-	480850	694010	818730	1119300	796280	472990	363030	550080	326170	363470	1.19266	0.530993	-0.913237	insig
C14H22O2	Rishitin	-	-	7661.3	11977	7956.1	12566	9224.6	7166	8096.7	9694.4	9239.9	11617	0.269611	0.927691	-0.108284	insig
C14H19NO3	Ruspolinone	-	-	52310	58492	99776	97832	143360	94276	99654	88675	94376	86192	0.273673	1.02524	0.0359627	insig
C13H19O10P	Salicin 6-phosphate;Salicin-6P	-	-	497170	484400	579520	488130	421600	1100600	663460	1046000	713640	698600	1.25852	1.70887	0.773039	insig
C24H40N8O6	Ser Arg Phe Lys	-	-	14681	20597	11441	16228	10866	9	3377.5	2840.1	1661.6	2239.3	1.01842	0.137205	-2.8656	down
C20H31N5O13	Ser Glu Ala Glu Asp	-	-	112070	116330	116620	125790	99110	52117	50873	88247	84260	86377	1.19261	0.634956	-0.655272	insig
C23H35N7O8	Ser Glu Phe Arg	-	-	34168	34827	78231	54935	103140	27965	27160	27221	28456	32127	1.09101	0.468158	-1.09493	down
C11H21N3O5	Ser Gly Ile	-	-	697700	422760	1711200	1966000	2482800	1835500	680320	1844700	1083400	796030	0.0387287	0.857082	-0.222495	insig
C11H21N3O5	Ser Gly Leu	-	-	30104000	28308000	29977000	29035000	28023000	24654000	20841000	19909000	18895000	17976000	1.38009	0.703177	-0.50804	insig
C14H19N3O5	Ser Gly Phe	-	-	669080	767280	703890	750740	625490	528380	538190	441020	498370	448450	1.38749	0.697974	-0.518756	insig
C13H19N5O7	Ser His Asp	-	-	9	9	9	9	9	76681	79995	96060	83365	75294	1.50935	9142.11	13.1583	up
C12H23N3O6	Ser Ile Ser	-	-	1629400	1391800	1629100	1552600	1111500	669010	844540	629830	609150	616970	1.43143	0.460667	-1.1182	down
C13H25N3O6	Ser Ile Thr	-	-	1809700	1307800	1846200	1335800	1758800	1077400	1030500	953880	781040	882800	1.34317	0.586429	-0.769972	insig
C14H25N3O5	Ser Pro Leu	-	-	864820	800120	895440	703810	778270	506710	600260	549720	475870	496110	1.41498	0.650265	-0.6209	insig
C19H31N5O8	Ser Pro Pro Ser Ala	-	-	525770	653580	546270	659080	511760	537540	570540	712860	496770	463330	0.277831	0.960151	-0.0586662	insig
C13H23N3O5	Ser Pro Val	-	-	12642000	12450000	11422000	12647000	12048000	9273700	8060200	8214700	7294700	7827500	1.4446	0.664458	-0.58975	insig
C13H25N3O6	Ser Thr Ile	-	-	61423	87569	87849	82465	102330	14470	9	9	9	9	1.32132	0.0344041	-4.86128	down
C13H25N3O6	Ser Thr Leu	-	-	23177000	18516000	19333000	20598000	20176000	15808000	15875000	15260000	12219000	13126000	1.32864	0.710098	-0.493909	insig
C21H28N4O11	Ser Tyr Asp Glu	-	-	11086000	4660600	4801800	4140200	4635000	5220400	4912200	6523600	6715500	6161900	0.20815	1.00716	0.010295	insig
C22H33N5O9	Ser Tyr Lys Asp	-	-	47435	47010	126950	74221	127840	30020	24895	32291	33767	36572	1.21367	0.372046	-1.42645	down
C11H21N3O5	Ser Val Ala	-	-	2669500	2697300	3142800	3233600	3299400	2827400	2355700	1963000	1930600	1994300	1.18349	0.735976	-0.442268	insig
C13H23N3O7	Ser Val Glu	-	-	7415000	6915000	5958300	6208600	6049500	4173000	3306400	3874400	3093900	3057900	1.43086	0.537866	-0.894681	insig
C41H58O2	Spheroidenone;Spheroiden-2-one	-	-	7070700	7034800	7245000	7611000	7726600	7845900	7729700	8311400	7888100	8317200	1.20276	1.09279	0.128013	insig
C28H37NO4	Terpendole G	-	-	17569	29506	138500	57270	239000	8748.5	4613.1	6853.1	10848	9698.6	1.23869	0.0845942	-3.5633	down
C19H26O3	Testololactone;3-Oxo-13,17-secoandrost-4-ene-17,13alpha-lactone	-	-	182820	187650	173490	206340	172260	168650	191480	197670	198760	207220	0.462083	1.04468	0.0630611	insig
C23H18O8	Tetracenomycin A2	-	-	22561	25061	24483	24541	25941	26944	24726	31262	28054	37313	0.987811	1.20974	0.274703	insig
C23H20O11	Tetracenomycin C	-	-	522750	524780	522690	565900	487530	441770	428710	537790	460220	473670	1.00889	0.892711	-0.163736	insig
C19H24N4O7	Thr Asp Trp	-	-	640180	747070	588420	713930	568140	196410	203980	241550	192250	161070	1.48344	0.305506	-1.71073	down
C12H23N3O5	Thr Gly Ile	-	-	23106000	27202000	23849000	23501000	21850000	20295000	20653000	24794000	18957000	20475000	0.957729	0.880058	-0.184329	insig
C12H19N5O5	Thr His Gly	-	-	1754000	2030200	1557100	1882900	1609600	1835800	1471100	1571400	1830300	1517700	0.52216	0.93123	-0.10279	insig
C25H42N8O7	Thr Tyr Arg Lys	-	-	9	9	9	9	9	786010	752700	568500	519990	624360	1.50932	72256.9	16.1408	up
C12H23N3O5	Thr Val Ala	-	-	562430	920370	576300	410770	418150	330700	421680	774400	524810	324780	0.50095	0.822837	-0.281321	insig
C31H43N5O9	Thr Val Thr Phe Tyr	-	-	1007700	1150300	1029300	1111200	958550	1267100	1158300	1261700	1008800	1109700	0.803463	1.10435	0.143192	insig
C21H21N3O7	Thr-Trp-OH	-	-	36615	34863	35399	31771	27918	31369	28941	27986	27578	31387	0.921204	0.8841	-0.177719	insig
C17H14O8	Tomentin;3',4',5,6-Tetrahydroxy-3,7-dimethoxyflavone	-	-	2101900	2003900	2054300	2049600	2065500	2048400	2079600	2065700	2011500	2162000	0.331156	1.00895	0.0128598	insig
C15H27O4P	trans,trans-Farnesyl phosphate;Farnesyl phosphate;(2E,6E)-Farnesyl phosphate	-	-	95324	104940	73370	77886	92722	92195	81590	92309	80546	100810	0.0797847	1.00722	0.0103807	insig
C13H14O2	Tremetone	-	-	166520	153650	188750	152740	126590	164890	188950	153220	178110	170220	0.568053	1.08518	0.117929	insig
C21H28N4O6	Trp Asp Ile	-	-	388950	355940	398310	442970	390280	440310	425880	470330	430720	429220	1.05932	1.11132	0.152269	insig
C21H27N5O7	Trp Glu Gln	-	-	1212800	1070700	884190	1455800	837920	1103200	1229700	1084600	718830	396390	0.5247	0.829954	-0.268896	insig
C22H32N6O5	Trp Lys Gln	-	-	641700	541820	412290	498170	461820	434650	369860	530450	447850	499680	0.557722	0.893063	-0.163166	insig
C27H31N5O4S1	Trp Met Trp	-	-	397910	534290	1003800	910920	1116500	262010	301390	388740	408340	354690	1.18093	0.43275	-1.20839	down
C19H24N4O4	Trp Pro Ala	-	-	929520	1097200	933800	1168300	914330	463130	448040	573770	465380	490310	1.46222	0.48395	-1.04707	down
C22H30N4O4	Trp Pro Leu	-	-	1234300	1698400	1662200	1528700	2063900	1358100	1554200	1205600	1578100	1416200	0.651269	0.868666	-0.203127	insig
C22H33N7O4	Trp Val Arg	-	-	8077800	5544100	5813000	5010500	5492200	4794900	6112100	6411100	5841400	6006300	0.100611	0.97422	-0.0376809	insig
C20H19N3O6	Trp-Ala-OH	-	-	22552	25301	13341	15064	7965.8	57099	49775	86717	100910	112420	1.36684	4.83143	2.27245	up
C29H37N3O3	Tubulosine	-	-	164540	210180	358740	304560	409500	98270	127170	102050	113220	137480	1.29549	0.399435	-1.32397	down
C27H40N8O11	Tyr Ala Arg Asp Glu	-	-	2627300	4208700	3584400	3512000	3797800	3043800	3169400	3796800	2505300	3159400	0.588948	0.884068	-0.177771	insig
C22H33N5O8	Tyr Ala Asp Lys	-	-	9989.8	13833	29017	23116	46493	15399	6945.5	9402.8	9155	9772.2	1.00498	0.413842	-1.27285	down
C22H32N4O8	Tyr Ala Leu Asp	-	-	4500800	4996700	4211600	4873900	3671500	2116400	2285300	3237900	2246000	2366000	1.38961	0.550522	-0.861127	insig
C21H34N6O5	Tyr Arg Leu	-	-	2725000	2996000	2708600	2543100	2888900	3222800	2951300	2842600	2553800	3192600	0.58254	1.06504	0.0909019	insig
C25H36N10O7	Tyr Asn His Arg	-	-	259560	298220	225490	280300	199180	332070	308170	374810	297340	295480	1.06846	1.27331	0.348582	insig
C23H32N6O10	Tyr Gln Asn Glu	-	-	88044	89607	194510	119820	200070	54509	50546	35670	35810	44018	1.33717	0.318695	-1.64975	down
C19H27N5O7	Tyr Gln Gln	-	-	3401000	4017300	3441500	4315200	3903600	4286200	4211600	5675700	4641000	6482400	1.07161	1.32593	0.407005	insig
C24H38N6O8	Tyr Gln Thr Lys	-	-	254200	360330	389230	348840	481180	332690	384710	286310	1344700	320460	0.339252	1.45539	0.541408	insig
C24H31N3O6	Tyr Tyr Leu	-	-	899290	1022500	526050	813230	739550	695110	592070	1300400	516720	817290	0.143709	0.980246	-0.0287849	insig
C12H16N2O4	Tyr-Ala	-	-	612440	371910	528150	403150	583520	325180	278470	224150	228280	226870	1.32662	0.51335	-0.961984	insig
C19H34N4O7	Val Ala Ile Glu	-	-	1652400	2070200	1552900	2193600	1410300	987550	983310	1580700	959750	1141300	1.1948	0.636598	-0.651545	insig
C15H26N4O8	Val Ala Ser Asp	-	-	291170	357540	297730	303040	294490	251240	197290	241070	196550	190820	1.33575	0.697533	-0.519667	insig
C24H44N6O8S2	Val Gln Met Met Thr	-	-	101390	105690	122190	127700	153580	142710	152790	123310	149180	135670	0.828725	1.1525	0.204769	insig
C22H36N6O7	Val His Ile Glu	-	-	484730	480700	400560	463890	478230	177350	163250	246420	213620	194420	1.4581	0.431115	-1.21386	down
C21H38N4O7	Val Ile Leu Asp	-	-	1589000	1623200	1272500	1394400	1236700	1356800	1199800	1398100	1528100	1737700	0.0811137	1.01471	0.0210728	insig
C22H39N5O7	Val Leu Ser Pro Ala	-	-	12539	18237	11874	12465	11067	22386	28844	24058	17833	24837	1.30027	1.78233	0.833762	insig
C14H23N3O6	Val Pro Asp	-	-	33740	25165	40669	31602	45461	84646	77894	80237	88045	56260	1.37439	2.1914	1.13185	up
C26H44N6O8	Val Pro Glu Pro Lys	-	-	48502	50541	50717	48794	45601	52535	45120	41250	42407	37114	0.859809	0.89462	-0.160653	insig
C24H39N5O7	Val Thr Tyr Lys	-	-	7683400	5471800	6732000	7152300	7177600	7369900	8383700	7723300	5902700	7477700	0.468406	1.07716	0.107233	insig
C25H47N5O7	Val Thr Val Leu Val	-	-	9	9	9	9	9	26060	27604	19188	19227	22656	1.50908	2549.67	11.3161	up
C21H30N4O4	Val Trp Val	-	-	3242500	3127100	3783600	3338800	3504800	3666200	3604800	4053800	3289400	3876100	0.786981	1.08787	0.121505	insig
C25H39N5O8	Val Tyr Glu Lys	-	-	716590	1296600	1647100	1639100	2223900	1074500	1387100	1499000	1454300	1609900	0.0269309	0.93374	-0.0989066	insig
C26H39N7O6	Val Tyr His Lys	-	-	123640	96645	91279	78862	90167	794910	883550	661500	702870	712950	1.49735	7.81489	2.96623	up
C31H52N6O7	Val Tyr Lys Val Leu	-	-	173240	209060	198120	269890	202800	222320	275350	240490	269320	245800	0.935969	1.19008	0.251053	insig
C18H14O8	Versiconal	-	-	1659600	1581900	1554600	1660300	1674800	1651600	1625800	1646400	1692400	1654400	0.557525	1.01714	0.0245237	insig
C8H15N5O	2-(ethylamino)-6-(propan-2-ylamino)-1H-1,3,5-triazin-4-one	-	-	71404	59966	65190	72689	69913	76986	73124	68285	65160	70388	0.50517	1.04358	0.0615425	insig
C10H11NO4	(4-nitrophenyl) butanoate	-	-	687650	901300	838850	932210	881960	903580	803270	857780	899700	924050	0.342027	1.03451	0.048954	insig
C4H4O4-2	butanedioate	-	-	688990	478260	2051600	1786600	2361900	1768200	832920	1786500	1070300	976970	0.00610276	0.873433	-0.19523	insig
C20H28N7O9PS	[[(2R,3S,4R,5R)-5-(6-aminopurin-9-yl)-3,4-dihydroxyoxolan-2-yl]methoxy-hydroxyphosphoryl] 5-[(4S)-2-oxo-1,3,3a,4,6,6a-hexahydrothieno[3,4-d]imidazol-4-yl]pentanoate	-	-	1744000	1752500	1533200	1787600	1638900	1318500	1368400	1818500	1479700	1377000	0.942507	0.870616	-0.199892	insig
C16H20N2O3	(2S)-2-[[2-(1H-indol-3-yl)acetyl]amino]-4-methylpentanoic acid	-	-	12094000	12350000	12305000	13544000	12453000	12908000	12569000	13455000	13412000	13349000	0.866515	1.04697	0.0662162	insig
C9H8O4	(Z)-3-(3,4-dihydroxyphenyl)prop-2-enoic acid	-	-	569540	497830	441180	498320	526100	304490	317360	344070	267800	271430	1.42816	0.594223	-0.750923	insig
C16H28N4O4S	(2S)-6-[5-[(3aS,4S,6aR)-2-oxo-1,3,3a,4,6,6a-hexahydrothieno[3,4-d]imidazol-4-yl]pentanoylamino]-2-azaniumylhexanoate	-	-	49578	40619	37391	59990	32082	134700	149730	191980	139840	130550	1.44724	3.3998	1.76545	up
C5H9N3O4S	2-[[(2R)-2-amino-3-nitrososulfanylpropanoyl]amino]acetic acid	-	-	1177800	2307200	1412900	1720100	1071100	2624700	2267200	3800400	2927100	2759700	1.22479	1.87006	0.903087	insig
C28H42O	(3S,9S,10R,13R,14R,17R)-10,13-dimethyl-17-[(E,2R)-6-methyl-5-methylidenehept-3-en-2-yl]-2,3,4,9,11,12,14,15,16,17-decahydro-1H-cyclopenta[a]phenanthren-3-ol	-	-	17049	14539	12996	18304	12234	115150	114140	122430	106370	106820	1.50029	7.5199	2.91071	up
C4H8NO2Se	(2S)-2-amino-4-lambda1-selanylbutanoic acid	-	-	124600	94644	254260	214980	311950	178120	88165	207450	119970	102120	0.562703	0.695523	-0.52383	insig
C27H46O	(3S,10R,13R)-10,13-dimethyl-17-[(2R)-6-methylheptan-2-yl]-2,3,4,7,8,9,11,12,14,15,16,17-dodecahydro-1H-cyclopenta[a]phenanthren-3-ol	-	-	15788	56775	51467	92520	41789	10252	14083	14173	14188	12944	1.24731	0.254085	-1.97662	down
C10H12O2	4-methoxy-2-[(E)-prop-1-enyl]phenol	-	-	680330	672110	670940	647710	583780	613420	606690	685520	660140	695590	0.0120399	1.00199	0.00287378	insig
C15H20O3	(2Z,4E)-5-(1-hydroxy-2,6,6-trimethyl-4-oxocyclohex-2-en-1-yl)-3-methylpenta-2,4-dienal	-	-	772960	786800	774650	836960	774720	806470	844090	864230	810490	880930	1.0575	1.06592	0.092097	insig
C20H31N3O19P2	(2R)-2-[(3R,4R,5S,6R)-3-acetamido-2-[[[(2R,3S,4R,5R)-5-(2,4-dioxopyrimidin-1-yl)-3,4-dihydroxyoxolan-2-yl]methoxy-hydroxyphosphoryl]oxy-hydroxyphosphoryl]oxy-5-hydroxy-6-(hydroxymethyl)oxan-4-yl]oxypropanoic acid	-	-	1180500	1395500	1148000	1030800	982900	443610	354090	583330	452590	428130	1.45018	0.394191	-1.34303	down
C21H28O5	(10R,11S,13R,17S)-11-hydroxy-17-(2-hydroxyacetyl)-10-methyl-3-oxo-1,2,6,7,8,9,11,12,14,15,16,17-dodecahydrocyclopenta[a]phenanthrene-13-carbaldehyde	-	-	168860	142950	145500	126400	123350	118310	107420	104630	110510	115360	1.22387	0.78668	-0.346151	insig
C28H44O	(5S,10S,13R,14R,17R)-4,10,13-trimethyl-17-[(2R)-6-methylhept-5-en-2-yl]-1,2,4,5,6,7,11,12,14,15,16,17-dodecahydrocyclopenta[a]phenanthren-3-one	-	-	16862000	18904000	17619000	18709000	16822000	18419000	19443000	21494000	18670000	20175000	1.02059	1.10442	0.143295	insig
C5H14NO6P	2-azaniumylethyl 2,3-dihydroxypropyl phosphate	-	-	2976300	2802300	2682000	2634100	2017600	1663300	2570900	3935900	4415700	2916500	0.328001	1.18227	0.241562	insig
C28H46O	(10R,13R)-17-[(2R,5R)-5,6-dimethylheptan-2-yl]-10,13-dimethyl-1,2,4,7,8,9,11,12,14,15,16,17-dodecahydrocyclopenta[a]phenanthren-3-one	-	-	103400	116300	94181	116710	80270	105790	110460	100390	113320	112160	0.459989	1.06119	0.0856814	insig
C22H22N2O8	(4S,4aS,6S,12aR)-2-carbamoyl-4-(dimethylazaniumyl)-6,10,12a-trihydroxy-6-methyl-3,11,12-trioxo-4a,5-dihydro-4H-tetracen-1-olate	-	-	1808500	1730900	1868600	1673300	1717000	1861900	1698400	1554400	1494500	1953800	0.300789	0.973256	-0.0391085	insig
C27H42O	(10S,13R)-10,13-dimethyl-17-(6-methylhept-5-en-2-yl)-1,2,4,5,6,7,11,12,14,15,16,17-dodecahydrocyclopenta[a]phenanthren-3-one	-	-	65600	294210	87216	175660	81531	6208.4	25887	7613.1	18061	20328	1.34531	0.1109	-3.17267	down
C19H26O2	(9S,10R,13S,14S)-10,13-dimethyl-2,6,7,8,9,11,12,14,15,16-decahydro-1H-cyclopenta[a]phenanthrene-3,17-dione	-	-	82680	82016	69698	73472	79127	81075	96440	84625	66302	87528	0.475354	1.07488	0.104172	insig
C27H44O	(3S,10S,13R)-10,13-dimethyl-17-[(2R)-6-methylhept-5-en-2-yl]-2,3,4,5,6,9,11,12,14,15,16,17-dodecahydro-1H-cyclopenta[a]phenanthren-3-ol	-	-	15765	15762	12485	16326	13867	109210	108420	96758	83825	88928	1.50067	6.5648	2.71475	up
C20H30O3	(5Z,8Z,10E,12E)-13-[(2S,3S)-3-pentyloxiran-2-yl]trideca-5,8,10,12-tetraenoic acid	-	-	15448	28708	50761	40882	51552	17908	18326	19761	17296	22960	0.99972	0.513747	-0.96087	insig
C14H26O11	(2R,3R,4R,5S,6R)-2-[(2R,3S,4R,5R,6S)-4,5-dihydroxy-2-(hydroxymethyl)-6-methoxyoxan-3-yl]oxy-6-(hydroxymethyl)-5-methoxyoxane-3,4-diol	-	-	247260	260930	244760	254090	234190	250180	182710	179640	194680	167340	1.17425	0.785149	-0.348962	insig
C12H20O10	(2R,3R,4S,5S,6R)-4-[[(1S,3S,4S,5R,8R)-4,8-dihydroxy-2,6-dioxabicyclo[3.2.1]octan-3-yl]oxy]-6-(hydroxymethyl)oxane-2,3,5-triol	-	-	458440	408940	445290	436940	454280	180260	191550	225080	192420	186740	1.49308	0.442876	-1.17503	down
C20H32O6	(Z)-7-[(1R,4S,5R,6R)-6-[(E,3S)-3,7-dihydroxyoct-1-enyl]-2,3-dioxabicyclo[2.2.1]heptan-5-yl]hept-5-enoic acid	-	-	4021900	1819600	2112900	1447000	1603700	1297300	2710300	2697800	2166600	1786800	0.00208107	0.968533	-0.0461272	insig
C28H44O	(3S,4S,5S,10S,13R,17R)-4,10,13-trimethyl-17-[(2R)-6-methylhept-5-en-2-yl]-2,3,4,5,6,7,11,12,16,17-decahydro-1H-cyclopenta[a]phenanthren-3-ol	-	-	1678700	1964000	1565500	1822100	1399300	1337300	1230600	1607900	1231700	1268200	1.10882	0.791936	-0.336545	insig
C49H86O6	[(2S)-2,3-di(tetradecanoyloxy)propyl] (6Z,9Z,12Z,15Z)-octadeca-6,9,12,15-tetraenoate	-	-	104980	100210	117040	120300	75793	677560	734670	665750	661780	607960	1.49509	6.45875	2.69126	up
C54H94O6	[(2S)-2-pentadecanoyloxy-3-tetradecanoyloxypropyl] (7Z,10Z,13Z,16Z,19Z)-docosa-7,10,13,16,19-pentaenoate	-	-	7845.2	4699.3	17357	12557	24368	31655	33765	33061	29825	33620	1.19444	2.42308	1.27684	up
C51H96O6	[(2S)-2-hexadecanoyloxy-3-tetradecanoyloxypropyl] (Z)-octadec-9-enoate	-	-	453040	768400	1684700	1575700	2438200	222400	222900	300620	207600	277010	1.31192	0.177821	-2.4915	down
C53H94O6	[(2S)-1-[(6Z,9Z,12Z)-octadeca-6,9,12-trienoyl]oxy-3-[(Z)-tetradec-9-enoyl]oxypropan-2-yl] octadecanoate	-	-	12373	15546	40085	11746	75656	7889.1	36887	23383	121830	18862	0.152918	1.34391	0.426433	insig
C19H23N7O6	2-[[4-[[(6S)-2-amino-4-oxo-5,6,7,8-tetrahydro-3H-pteridin-6-yl]methylamino]benzoyl]amino]pentanedioic acid	-	-	238150	286870	204390	297770	208960	561900	526910	672450	523060	560980	1.44297	2.30176	1.20274	up
C14H22N2O	Angustifoline	-	-	56779	60634	97264	27385	41468	48843	43544	28659	28328	49039	0.617326	0.699795	-0.514995	insig
C11H21N5O3	Pro Arg	-	-	12355000	9311700	10304000	12919000	7713800	8840800	12748000	11777000	9001700	14958000	0.30964	1.08977	0.124018	insig
C15H21N3O5	Phe Ala Ser	-	-	8345000	8748000	9983400	7951900	9251500	6701700	6610700	4355700	4678300	5282300	1.31631	0.623957	-0.680481	insig
C13H23N3O7	Leu Asp Ser	-	-	185640	241910	144370	247860	141740	75436	48580	110410	42140	103770	1.25811	0.395557	-1.33804	down
C21H42O4	1-Stearoyl-rac-Glycerol	-	-	11612	20117	41345	22887	34771	72786	24050	27346	118170	9	0.301727	1.85388	0.890545	insig
C14H28O3	2-Hydroxymyristic Acid	-	-	1379700	1763800	1698400	2099100	1765800	566300	557760	622200	507590	531010	1.48325	0.319849	-1.64454	down
C9H8O2	3,4-Dihydrocoumarin; LC-ESI-QTOF; MS2; [M+H]+; CE	-	-	96048	114040	78960	86779	120680	109420	124190	450070	101890	100980	0.622845	1.78557	0.836388	insig
C13H12N2O	harmine	-	-	158730	179160	142350	163990	161990	109190	104290	135340	98822	103520	1.36014	0.683637	-0.548697	insig
C14H22N2O	Lidocaine; LC-ESI-ITFT; MS2; CE	-	-	14508000	13245000	14158000	13894000	13442000	14756000	13756000	14023000	13877000	14386000	0.540518	1.0224	0.031957	insig
C11H8N2	Norharman; PlaSMA ID-382	-	-	751260	708840	706450	729160	642960	2850900	2881500	2588200	2391900	2356100	1.49998	3.69308	1.88483	up
C16H22O4	α-CEHC	-	-	87460	94446	99263	97911	112940	144440	136820	162480	138490	150090	1.41966	1.48839	0.573757	insig

## Sheet: Fig. 7e
Fig. 7e The top ten changed metabolites between OP50 and OP50+Probio-M9.
Formula	Compounds	Class I	Class II	CAS	OP50-1	OP50-2	OP50-3	OP50-4	OP50-5	OP50+Probio-M9-1	OP50+Probio-M9-2	OP50+Probio-M9-3	OP50+Probio-M9-4	OP50+Probio-M9-5	VIP	Fold_Change	Log2FC	Type
C32H55N9O8	Lys Lys Lys Gln Tyr	-	-	-	9	9	9	9	9	1785300	1888900	1709400	1526300	1562600	1.50948	188278	17.5225	up
C29H57N5O12	Gluten exorphin C	-	-	-	9	9	9	9	9	1733500	1608600	1580000	1141400	1351200	1.50929	164771	17.3301	up
C27H49N9O8	Pro Glu Arg Val Lys	-	-	-	9	9	9	9	9	1512100	1499200	1457400	1180800	1218500	1.5094	152622	17.2196	up
C8H10N4O4	5-Acetylamino-6-formylamino-3-methyluracil	-	-	85438-96-6	9	9	9	9	9	1329800	1264000	1081100	1005800	1110900	1.50951	128702	16.9737	up
C25H42N8O7	Thr Tyr Arg Lys	-	-	-	9	9	9	9	9	786010	752700	568500	519990	624360	1.50932	72256.9	16.1408	up
C18H39NO2	Dihydro-D-sphingosine	SL	SM	764-22-7	9	9	9	9	9	188960	225580	184150	145000	195310	1.50918	20866.7	14.3489	up
C13H19N5O7	Ser His Asp	-	-	-	9	9	9	9	9	76681	79995	96060	83365	75294	1.50935	9142.11	13.1583	up
C23H39N3O8	Sarcodon scabrosus Depsipeptide	-	-	-	9	9	9	9	9	70363	71779	55270	56511	60005	1.5094	6976.18	12.7682	up
C24H40O4	7alpha,12beta-Dihydroxy-5alpha-cholan-24-oic acid	Tryptamines,Cholines,Pigments	Cholines	-	9	9	9	9	9	65206	56943	60870	33124	40440	1.50795	5701.84	12.4772	up
C25H47N5O7	Val Thr Val Leu Val	-	-	-	9	9	9	9	9	26060	27604	19188	19227	22656	1.50908	2549.67	11.3161	up
C20H35NO3	Glycine linoleate	GL	DG	-	16770	17534	21965	16290	15188	1428.7	2753.3	9	2450.2	1212.1	1.1051	0.0894994	-3.48198	down
C28H37NO4	Terpendole G	-	-	-	17569	29506	138500	57270	239000	8748.5	4613.1	6853.1	10848	9698.6	1.23869	0.0845942	-3.5633	down
C15H22N2O3	Phe-Leu	Amino acid and Its metabolomics	Small Peptide	3303-55-7	21992	16510	15823	8918.1	15414	5070.4	9	9	9	9	1.29993	0.0649198	-3.9452	down
C24H42O21	Stachyose	Carboxylic acids and derivatives	Sugars	470-55-3	8283.8	2932	8510.5	4491	9	9	1467.3	9	9	9	1.01157	0.0620524	-4.01037	down
C11H18N2O4	N(Alpha)-Acetyl-Epsilon-(2-Propenal)Lysine	Amino acid and Its metabolomics	Small Peptide	99124-74-0	129420	112590	118660	109460	107890	9	9	15068	14466	9	1.18744	0.0511418	-4.28935	down
C13H25N3O6	Ser Thr Ile	-	-	-	61423	87569	87849	82465	102330	14470	9	9	9	9	1.32132	0.0344041	-4.86128	down
C10H13NO3	N-Acetyldopamine	Alcohol and amines	Polyamines	2494124	200670	187000	221780	195640	185450	9	9	10927	6596.3	6039.6	1.18741	0.0238061	-5.39252	down
C9H9NO4	N-Acetyl-5-aminosalicylic acid	Benzene and substituted derivatives	Phenolic acids	51-59-2	818820	846670	866850	781780	738680	6260.7	9	31555	28173	21504	1.15812	0.0215904	-5.53346	down
C9H7NO4	5,6-Dihydroxyindole-2-Carboxylic Acid	Heterocyclic compounds	Indole and Its derivatives	4790-08-3	205620	203670	190980	182750	183850	9	9	9	9	9	1.50973	4.65419e-05	-14.3911	down
C7H6O4	2,5-Dihydroxy Benzoic Acid	Benzene and substituted derivatives	Phenolic acids	490-79-9	255000	295010	272460	292540	282200	9	9	9	9	9	1.50959	3.2207e-05	-14.9223	down

## Sheet: Fig. 7f
Fig. 7f KEGG enrichment analysis of metabolites between OP50 and OP50+Probio-M9.
#Kegg_pathway	ko_ID	Unique compound	compound	Uni_all	compound_all	cpd_ID
cAMP signaling pathway	ko04024	4	11	74	320	C01996+C01089+C20792+C00334
Alanine, aspartate and glutamate metabolism	ko00250	5	16	74	320	C01042+C00152+C00169+C00334+C00438
Aminoacyl-tRNA biosynthesis	ko00970	1	17	74	320	C00152
Metabolic pathways	ko01100	53	262	74	320	C00438+C00295+C10164+C01717+C00624+C00300+C00818+C11588+C03871+C16517+C16516+C00029+C00956+C00334+C05653+C00051+C00169+C03519+C01046+C11994+C03341+C02637+C06424+C00628+C00669+C00898+C11968+C01089+C02679+C00052+C04785+C04185+C01042+C01035+C00129+C20424+C06082+C00879+C00499+C00245+C04332+C00327+C00152+C00383+C00346+C00253+C01613+C00322+C18167+C16365+C00836+C01096+C00491
Biosynthesis of amino acids	ko01230	8	45	74	320	C00327+C00322+C00169+C00956+C02637+C00624+C00152+C03871
Protein digestion and absorption	ko04974	2	23	74	320	C00491+C00152
Mineral absorption	ko04978	1	11	74	320	C00152
Central carbon metabolism in cancer	ko05230	1	26	74	320	C00152
Phenylalanine metabolism	ko00360	3	11	74	320	C05598+C11588+C03519
Tyrosine metabolism	ko00350	2	13	74	320	C04185+C00628
Tryptophan metabolism	ko00380	6	12	74	320	C16516+C16517+C00322+C05653+C10164+C01717
Pyrimidine metabolism	ko00240	5	24	74	320	C00029+C00383+C00295+C00169+C00438
Primary bile acid biosynthesis	ko00120	1	2	74	320	C00245
Taurine and hypotaurine metabolism	ko00430	1	8	74	320	C00245
Sulfur metabolism	ko00920	1	8	74	320	C00245
ABC transporters	ko02010	3	41	74	320	C00245+C00051+C00491
Neuroactive ligand-receptor interaction	ko04080	4	13	74	320	C00334+C16512+C00245+C01996
Propanoate metabolism	ko00640	1	5	74	320	C05984
Synthesis and degradation of ketone bodies	ko00072	1	1	74	320	C01089
Butanoate metabolism	ko00650	2	8	74	320	C01089+C00334
Glycine, serine and threonine metabolism	ko00260	2	17	74	320	C01726+C00300
Arginine and proline metabolism	ko00330	3	24	74	320	C00334+C00300+C01035
Glyoxylate and dicarboxylate metabolism	ko00630	1	12	74	320	C00898
Fatty acid biosynthesis	ko00061	5	7	74	320	C08362+C06424+C02679+C00383+C00712
beta-Alanine metabolism	ko00410	3	11	74	320	C01073+C00383+C00334
Fatty acid metabolism	ko01212	1	2	74	320	C00383
Glycerophospholipid metabolism	ko00564	3	4	74	320	C00346+C00670+C01996
Sphingolipid metabolism	ko00600	2	4	74	320	C00346+C00836
Sphingolipid signaling pathway	ko04071	2	4	74	320	C00836+C00346
Biosynthesis of unsaturated fatty acids	ko01040	2	6	74	320	C00712+C06429
Longevity regulating pathway - worm	ko04212	1	2	74	320	C00712
Folate biosynthesis	ko00790	1	3	74	320	C05926
Lysine biosynthesis	ko00300	3	8	74	320	C03871+C00956+C00322
Lysine degradation	ko00310	2	17	74	320	C00956+C00322
2-Oxocarboxylic acid metabolism	ko01210	5	22	74	320	C00956+C00624+C00322+C16517+C16516
Ascorbate and aldarate metabolism	ko00053	3	8	74	320	C00879+C00029+C00818
Pentose and glucuronate interconversions	ko00040	1	4	74	320	C00029
Galactose metabolism	ko00052	3	9	74	320	C00029+C00052+C01613
Starch and sucrose metabolism	ko00500	1	5	74	320	C00029
Amino sugar and nucleotide sugar metabolism	ko00520	3	11	74	320	C00029+C20424+C00052
Neomycin, kanamycin and gentamicin biosynthesis	ko00524	3	8	74	320	C00029+C00825+C17586
Glycerolipid metabolism	ko00561	1	2	74	320	C00029
Arginine biosynthesis	ko00220	3	13	74	320	C00624+C00169+C00327
Purine metabolism	ko00230	3	27	74	320	C06196+C00499+C00169
Nitrogen metabolism	ko00910	1	3	74	320	C00169
Carbon metabolism	ko01200	1	21	74	320	C00169
Phenylalanine, tyrosine and tryptophan biosynthesis	ko00400	1	7	74	320	C02637
D-Arginine and D-ornithine metabolism	ko00472	1	5	74	320	C03341
Fructose and mannose metabolism	ko00051	1	7	74	320	C01096
Cysteine and methionine metabolism	ko00270	2	17	74	320	C00491+C00051
Ferroptosis	ko04216	4	6	74	320	C00129+C00051+C00491+C00669
Glutathione metabolism	ko00480	2	12	74	320	C00669+C00051
Thyroid hormone synthesis	ko04918	1	7	74	320	C00051
Bile secretion	ko04976	3	9	74	320	C01996+C00318+C00051
Nicotinate and nicotinamide metabolism	ko00760	2	14	74	320	C00253+C00334
Pertussis	ko05133	1	2	74	320	C00253
Synaptic vesicle cycle	ko04721	2	5	74	320	C01996+C00334
Retrograde endocannabinoid signaling	ko04723	1	3	74	320	C00334
GABAergic synapse	ko04727	1	6	74	320	C00334
Taste transduction	ko04742	2	10	74	320	C01996+C00334
Estrogen signaling pathway	ko04915	1	2	74	320	C00334
GnRH secretion	ko04929	1	1	74	320	C00334
Morphine addiction	ko05032	1	4	74	320	C00334
Nicotine addiction	ko05033	2	3	74	320	C01996+C00334
Penicillin and cephalosporin biosynthesis	ko00311	1	4	74	320	C00956
Ether lipid metabolism	ko00565	1	1	74	320	C00670
Choline metabolism in cancer	ko05231	1	2	74	320	C00670
Thermogenesis	ko04714	1	3	74	320	C00318
Cholinergic synapse	ko04725	1	2	74	320	C01996
Regulation of actin cytoskeleton	ko04810	1	1	74	320	C01996
Insulin secretion	ko04911	1	5	74	320	C01996
Salivary secretion	ko04970	1	4	74	320	C01996
Gastric acid secretion	ko04971	1	3	74	320	C01996
Pancreatic secretion	ko04972	1	3	74	320	C01996
Terpenoid backbone biosynthesis	ko00900	1	3	74	320	C00129
Drug metabolism - cytochrome P450	ko00982	2	3	74	320	C16547+C16577
alpha-Linolenic acid metabolism	ko00592	1	2	74	320	C04785
Steroid hormone biosynthesis	ko00140	1	5	74	320	C13713
Caffeine metabolism	ko00232	1	5	74	320	C16365
Riboflavin metabolism	ko00740	1	3	74	320	C04332
Endocrine resistance	ko01522	1	2	74	320	C16547
Insect hormone biosynthesis	ko00981	2	3	74	320	C16497+C16508

## Sheet: Supplementary Figure 4c
Supplementary Figure 4c Sore plots of principal components analysis for quality control (QC) and samples.
all_pca_eigenval
	PC1	PC2	PC3	PC4	PC5	PC6	PC7	PC8	PC9	PC10	PC11	PC12	PC13
Standard deviation	21.8835	14.063	11.1865	9.07089	8.33573	7.78121	7.47975	6.76789	6.31513	6.03299	5.92141	5.07971	1.34609e-14
Proportion of Variance	0.38219	0.15784	0.09987	0.06567	0.05545	0.04832	0.04465	0.03656	0.03183	0.02905	0.02798	0.02059	0
Cumulative Proportion	0.38219	0.54003	0.6399	0.70557	0.76102	0.80934	0.85399	0.89055	0.92238	0.95142	0.97941	1	1
all_pca_eigenvec
	PC1	PC2	PC3	PC4	PC5	PC6	PC7	PC8	PC9	PC10	PC11	PC12	PC13
OP50-1	-17.5259	16.126	-19.6771	-11.1434	5.74322	-2.76861	1.24419	-12.2187	3.41365	1.22673	3.04904	0.883195	1.02696e-14
OP50-2	-22.8896	13.5498	-13.7056	5.52913	-9.74245	5.55803	8.27913	9.57014	-3.65007	-7.17086	-2.56549	-1.94343	1.20459e-14
OP50-3	-25.8454	7.01991	11.7832	-2.34266	7.71105	-1.87366	-3.23518	-0.28201	-9.56361	6.64291	-10.5752	-3.44064	1.31006e-14
OP50-4	-23.525	9.47847	4.65772	9.62097	-4.23547	1.40916	-11.2631	5.42963	7.66288	7.85534	5.93791	4.52422	1.33227e-14
OP50-5	-25.6768	-5.89423	23.1835	-6.6017	1.11121	-2.07561	6.26552	-2.11153	2.09319	-9.21713	6.91721	0.287764	1.33782e-14
OP50+Probio-M9-1	25.4453	6.80141	3.83998	-0.0334714	14.2109	12.0578	4.57546	4.13448	10.3262	-0.603991	-4.49734	-1.21816	7.93809e-15
OP50+Probio-M9-2	24.0502	1.61611	-1.68829	-0.845463	5.76741	8.38193	-3.83453	1.58332	-13.2621	0.468763	10.9674	0.736703	1.28578e-14
OP50+Probio-M9-3	24.309	11.3739	3.36534	20.3286	1.25799	-12.4592	3.06328	-6.83444	-0.949751	-3.12442	-0.599751	-0.139106	1.04916e-14
OP50+Probio-M9-4	23.617	0.77334	3.78544	-10.3538	-10.4573	-7.00354	11.9096	4.4596	0.722389	10.5725	1.37871	0.0585088	1.42109e-14
OP50+Probio-M9-5	25.2184	6.64035	2.28155	-11.6416	-9.73851	-2.67528	-14.5184	0.550212	1.18706	-7.83185	-5.41664	0.763845	1.2268e-14
mix01	-4.56309	-25.6062	-12.5457	-0.721839	10.4863	-11.6213	-1.59827	9.13206	0.303451	-2.05399	-1.07196	4.01114	1.02141e-14
mix02	-1.50163	-21.2381	-4.73907	3.86425	-4.84291	2.62028	-3.91478	-3.97667	3.32	1.87363	2.14109	-13.3015	1.31006e-14
mix03	-1.11251	-20.6407	-0.540927	4.34102	-7.27145	10.45	3.0271	-9.43609	-1.60328	1.3624	-5.66505	8.77743	9.52016e-15

## Sheet: Supplementary Figure 4d
Supplementary Figure 4d Classification graph of KEGG pathways annotated with significantly differential metabolites.
#Kegg_pathway	ko_id	Cluter_frequency	Genome_frequency	P-value	Corrected_P-value
Fatty acid biosynthesis	ko00061	5 out of 74 6.75675675675676%	7 out of 320 2.1875%	0.00834925	0.684639
Ferroptosis	ko04216	4 out of 74 5.40540540540541%	6 out of 320 1.875%	0.027289	1
Tryptophan metabolism	ko00380	6 out of 74 8.10810810810811%	12 out of 320 3.75%	0.0353893	1
Glycerophospholipid metabolism	ko00564	3 out of 74 4.05405405405405%	4 out of 320 1.25%	0.0398761	1
Nicotine addiction	ko05033	2 out of 74 2.7027027027027%	3 out of 320 0.9375%	0.134794	1
Drug metabolism - cytochrome P450	ko00982	2 out of 74 2.7027027027027%	3 out of 320 0.9375%	0.134794	1
Insect hormone biosynthesis	ko00981	2 out of 74 2.7027027027027%	3 out of 320 0.9375%	0.134794	1
Sphingolipid signaling pathway	ko04071	2 out of 74 2.7027027027027%	4 out of 320 1.25%	0.229713	1
Sphingolipid metabolism	ko00600	2 out of 74 2.7027027027027%	4 out of 320 1.25%	0.229713	1
Ether lipid metabolism	ko00565	1 out of 74 1.35135135135135%	1 out of 320 0.3125%	0.23125	1
Regulation of actin cytoskeleton	ko04810	1 out of 74 1.35135135135135%	1 out of 320 0.3125%	0.23125	1
GnRH secretion	ko04929	1 out of 74 1.35135135135135%	1 out of 320 0.3125%	0.23125	1
Synthesis and degradation of ketone bodies	ko00072	1 out of 74 1.35135135135135%	1 out of 320 0.3125%	0.23125	1
cAMP signaling pathway	ko04024	4 out of 74 5.40540540540541%	11 out of 320 3.4375%	0.233661	1
Ascorbate and aldarate metabolism	ko00053	3 out of 74 4.05405405405405%	8 out of 320 2.5%	0.273958	1
Lysine biosynthesis	ko00300	3 out of 74 4.05405405405405%	8 out of 320 2.5%	0.273958	1
Neomycin, kanamycin and gentamicin biosynthesis	ko00524	3 out of 74 4.05405405405405%	8 out of 320 2.5%	0.273958	1
Alanine, aspartate and glutamate metabolism	ko00250	5 out of 74 6.75675675675676%	16 out of 320 5%	0.300417	1
Synaptic vesicle cycle	ko04721	2 out of 74 2.7027027027027%	5 out of 320 1.5625%	0.327434	1
Galactose metabolism	ko00052	3 out of 74 4.05405405405405%	9 out of 320 2.8125%	0.346222	1
Bile secretion	ko04976	3 out of 74 4.05405405405405%	9 out of 320 2.8125%	0.346222	1
Neuroactive ligand-receptor interaction	ko04080	4 out of 74 5.40540540540541%	13 out of 320 4.0625%	0.351855	1
Estrogen signaling pathway	ko04915	1 out of 74 1.35135135135135%	2 out of 320 0.625%	0.409581	1
Cholinergic synapse	ko04725	1 out of 74 1.35135135135135%	2 out of 320 0.625%	0.409581	1
Primary bile acid biosynthesis	ko00120	1 out of 74 1.35135135135135%	2 out of 320 0.625%	0.409581	1
Endocrine resistance	ko01522	1 out of 74 1.35135135135135%	2 out of 320 0.625%	0.409581	1
Glycerolipid metabolism	ko00561	1 out of 74 1.35135135135135%	2 out of 320 0.625%	0.409581	1
Pertussis	ko05133	1 out of 74 1.35135135135135%	2 out of 320 0.625%	0.409581	1
Choline metabolism in cancer	ko05231	1 out of 74 1.35135135135135%	2 out of 320 0.625%	0.409581	1
Fatty acid metabolism	ko01212	1 out of 74 1.35135135135135%	2 out of 320 0.625%	0.409581	1
Longevity regulating pathway - worm	ko04212	1 out of 74 1.35135135135135%	2 out of 320 0.625%	0.409581	1
alpha-Linolenic acid metabolism	ko00592	1 out of 74 1.35135135135135%	2 out of 320 0.625%	0.409581	1
Biosynthesis of unsaturated fatty acids	ko01040	2 out of 74 2.7027027027027%	6 out of 320 1.875%	0.421666	1
Phenylalanine metabolism	ko00360	3 out of 74 4.05405405405405%	11 out of 320 3.4375%	0.487019	1
Amino sugar and nucleotide sugar metabolism	ko00520	3 out of 74 4.05405405405405%	11 out of 320 3.4375%	0.487019	1
beta-Alanine metabolism	ko00410	3 out of 74 4.05405405405405%	11 out of 320 3.4375%	0.487019	1
Retrograde endocannabinoid signaling	ko04723	1 out of 74 1.35135135135135%	3 out of 320 0.9375%	0.546974	1
Terpenoid backbone biosynthesis	ko00900	1 out of 74 1.35135135135135%	3 out of 320 0.9375%	0.546974	1
Thermogenesis	ko04714	1 out of 74 1.35135135135135%	3 out of 320 0.9375%	0.546974	1
Folate biosynthesis	ko00790	1 out of 74 1.35135135135135%	3 out of 320 0.9375%	0.546974	1
Pancreatic secretion	ko04972	1 out of 74 1.35135135135135%	3 out of 320 0.9375%	0.546974	1
Riboflavin metabolism	ko00740	1 out of 74 1.35135135135135%	3 out of 320 0.9375%	0.546974	1
Gastric acid secretion	ko04971	1 out of 74 1.35135135135135%	3 out of 320 0.9375%	0.546974	1
Nitrogen metabolism	ko00910	1 out of 74 1.35135135135135%	3 out of 320 0.9375%	0.546974	1
Butanoate metabolism	ko00650	2 out of 74 2.7027027027027%	8 out of 320 2.5%	0.587102	1
2-Oxocarboxylic acid metabolism	ko01210	5 out of 74 6.75675675675676%	22 out of 320 6.875%	0.605755	1
Arginine biosynthesis	ko00220	3 out of 74 4.05405405405405%	13 out of 320 4.0625%	0.61213	1
Salivary secretion	ko04970	1 out of 74 1.35135135135135%	4 out of 320 1.25%	0.652728	1
Pentose and glucuronate interconversions	ko00040	1 out of 74 1.35135135135135%	4 out of 320 1.25%	0.652728	1
Penicillin and cephalosporin biosynthesis	ko00311	1 out of 74 1.35135135135135%	4 out of 320 1.25%	0.652728	1
Morphine addiction	ko05032	1 out of 74 1.35135135135135%	4 out of 320 1.25%	0.652728	1
Pyrimidine metabolism	ko00240	5 out of 74 6.75675675675676%	24 out of 320 7.5%	0.69071	1
Taste transduction	ko04742	2 out of 74 2.7027027027027%	10 out of 320 3.125%	0.715425	1
Insulin secretion	ko04911	1 out of 74 1.35135135135135%	5 out of 320 1.5625%	0.734051	1
Propanoate metabolism	ko00640	1 out of 74 1.35135135135135%	5 out of 320 1.5625%	0.734051	1
Steroid hormone biosynthesis	ko00140	1 out of 74 1.35135135135135%	5 out of 320 1.5625%	0.734051	1
Starch and sucrose metabolism	ko00500	1 out of 74 1.35135135135135%	5 out of 320 1.5625%	0.734051	1
Caffeine metabolism	ko00232	1 out of 74 1.35135135135135%	5 out of 320 1.5625%	0.734051	1
D-Arginine and D-ornithine metabolism	ko00472	1 out of 74 1.35135135135135%	5 out of 320 1.5625%	0.734051	1
GABAergic synapse	ko04727	1 out of 74 1.35135135135135%	6 out of 320 1.875%	0.796528	1
Glutathione metabolism	ko00480	2 out of 74 2.7027027027027%	12 out of 320 3.75%	0.809005	1
Phenylalanine, tyrosine and tryptophan biosynthesis	ko00400	1 out of 74 1.35135135135135%	7 out of 320 2.1875%	0.84448	1
Fructose and mannose metabolism	ko00051	1 out of 74 1.35135135135135%	7 out of 320 2.1875%	0.84448	1
Thyroid hormone synthesis	ko04918	1 out of 74 1.35135135135135%	7 out of 320 2.1875%	0.84448	1
Tyrosine metabolism	ko00350	2 out of 74 2.7027027027027%	13 out of 320 4.0625%	0.8448	1
Biosynthesis of amino acids	ko01230	8 out of 74 10.8108108108108%	45 out of 320 14.0625%	0.867725	1
Nicotinate and nicotinamide metabolism	ko00760	2 out of 74 2.7027027027027%	14 out of 320 4.375%	0.874484	1
Taurine and hypotaurine metabolism	ko00430	1 out of 74 1.35135135135135%	8 out of 320 2.5%	0.881248	1
Sulfur metabolism	ko00920	1 out of 74 1.35135135135135%	8 out of 320 2.5%	0.881248	1
Lysine degradation	ko00310	2 out of 74 2.7027027027027%	17 out of 320 5.3125%	0.935226	1
Cysteine and methionine metabolism	ko00270	2 out of 74 2.7027027027027%	17 out of 320 5.3125%	0.935226	1
Glycine, serine and threonine metabolism	ko00260	2 out of 74 2.7027027027027%	17 out of 320 5.3125%	0.935226	1
Arginine and proline metabolism	ko00330	3 out of 74 4.05405405405405%	24 out of 320 7.5%	0.946501	1
Mineral absorption	ko04978	1 out of 74 1.35135135135135%	11 out of 320 3.4375%	0.947447	1
Glyoxylate and dicarboxylate metabolism	ko00630	1 out of 74 1.35135135135135%	12 out of 320 3.75%	0.960032	1
Purine metabolism	ko00230	3 out of 74 4.05405405405405%	27 out of 320 8.4375%	0.971556	1
Protein digestion and absorption	ko04974	2 out of 74 2.7027027027027%	23 out of 320 7.1875%	0.984215	1
Aminoacyl-tRNA biosynthesis	ko00970	1 out of 74 1.35135135135135%	17 out of 320 5.3125%	0.989988	1
Metabolic pathways	ko01100	53 out of 74 71.6216216216216%	262 out of 320 81.875%	0.996385	1
Carbon metabolism	ko01200	1 out of 74 1.35135135135135%	21 out of 320 6.5625%	0.996754	1
ABC transporters	ko02010	3 out of 74 4.05405405405405%	41 out of 320 12.8125%	0.998944	1
Central carbon metabolism in cancer	ko05230	1 out of 74 1.35135135135135%	26 out of 320 8.125%	0.999226	1
